# Supplementary material for: Ethyl 2-(7-oxo-3,5-diphenyl-1,4-diaze­pan-2-yl)acetate
Source: Acta Crystallogr Sect E Struct Rep Online. 2012 Mar 10;68(Pt 4):o1034. doi: 10.1107/S160053681200757X (PMC3343996; doi:10.1107/S160053681200757X)
Supplement: Supplementary file 1 [file e-68-o1034-sup1.cif]

##############################################################################
#                                                                            #
# This CIF contains the data in a paper accepted for publication in          #
# Acta Crystallographica Section E. It conforms to the requirements of       #
# Notes for Authors for Acta Crystallographica Section E, and has been       #
# peer reviewed under the auspices of the IUCr Commission on Journals.       #
#                                                                            #
# Full details of the Crystallographic Information File format               #
# are given in the paper "The Crystallographic Information File (CIF):       #
# a New Standard Archive File for Crystallography" by S. R. Hall, F. H.      #
# Allen and I. D. Brown [Acta Cryst. (1991), A47, 655-685].                  #
#                                                                            #
# The current version of the core CIF dictionary is obtainable from          #
# ftp://ftp.iucr.org/pub/cif_core.dic.                                       #
#                                                                            #
# Software is freely available for graphical display of the structure(s)     #
# in this CIF. For information consult the CIF software page                 #
# http://www.iucr.org/resources/cif/software.                                #
#                                                                            #
# This file may be used for bona fide research purposes within the           #
# scientific community so long as proper attribution is given to the journal # 
# article from which it was obtained.                                        #
#                                                                            #
##############################################################################
data_global
_audit_creation_method     SHELXL-97
_journal_date_recd_electronic     2012-02-03
_journal_date_accepted     2012-02-20
_journal_name_full     'Acta Crystallographica, Section E'
_journal_year     2012
_journal_volume     68
_journal_issue      4
_journal_page_first     o1034
_journal_page_last     o1034
_journal_paper_category     QO
_journal_paper_doi     10.1107/S160053681200757X
_journal_coeditor_code     PV2512
_publ_contact_author_name     'K. Sethusankar'
_publ_contact_author_address
;
   Department of Physics
   RKM Vivekananda College (Autonomous)
   Chennai 600 004
   India
;
_publ_contact_author_email     'ksethusankar@yahoo.co.in'
_publ_contact_author_fax     '044 091 2499 3057'
_publ_contact_author_phone     '044 091 24484170'
_publ_section_title
;
Ethyl 2-(7-oxo-3,5-diphenyl-1,4-diazepan-2-yl)acetate
;
loop_
    _publ_author_name
    _publ_author_address
    'G. Jagadeesan'
;
Department of Physics
Dr MGR Educational and Research Institute
Dr MGR University
Chennai 600 095
India
;
    'K. Sethusankar'
;
Department of Physics
RKM Vivekananda College (Autonomous)
Chennai 600 004
India
;
    'P. Selvakumar'
;
Organic Chemistry Division
Central Leather Research Institute
Adyar
Chennai 600 020
India
;
    'S. Thennarasu'
;
Organic Chemistry Division
Central Leather Research Institute
Adyar
Chennai 600 020
India
;
    'A. B. Mandal'
;
Organic Chemistry Division
Central Leather Research Institute
Adyar
Chennai 600 020
India
;
data_I
_audit_creation_method     SHELXL-97
_chemical_name_systematic
;
Ethyl 2-(7-oxo-3,5-diphenyl-1,4-diazepan-2-yl)acetate
;
_chemical_name_common     ?
_chemical_formula_moiety     'C21 H24 N2 O3'
_chemical_formula_sum     'C21 H24 N2 O3'
_chemical_formula_iupac     'C21 H24 N2 O3'
_chemical_formula_weight     352.42
_chemical_melting_point     ?
_symmetry_cell_setting     monoclinic
_symmetry_space_group_name_H-M     'P 21/c'
_symmetry_space_group_name_Hall     '-P 2ybc'
loop_
    _symmetry_equiv_pos_as_xyz
    'x, y, z'
    '-x, y+1/2, -z+1/2'
    '-x, -y, -z'
    'x, -y-1/2, z-1/2'
_cell_length_a     10.3721(19)
_cell_length_b     20.666(4)
_cell_length_c     9.1954(18)
_cell_angle_alpha     90.00
_cell_angle_beta     104.365(5)
_cell_angle_gamma     90.00
_cell_volume     1909.4(6)
_cell_formula_units_Z     4
_cell_measurement_reflns_used     5000
_cell_measurement_theta_min     2.03
_cell_measurement_theta_max     28.84
_cell_measurement_temperature     293(2)
_exptl_crystal_description     block
_exptl_crystal_colour     colourless
_exptl_crystal_size_max     0.30
_exptl_crystal_size_mid     0.30
_exptl_crystal_size_min     0.25
_exptl_crystal_density_diffrn     1.226
_exptl_crystal_density_meas     ?
_exptl_crystal_density_method     'not measured'
_exptl_crystal_F_000     752
_exptl_absorpt_coefficient_mu     0.082
_exptl_absorpt_correction_type     multi-scan
_exptl_absorpt_process_details     '(SADABS; Bruker 2008)'
_exptl_absorpt_correction_T_min     0.9757
_exptl_absorpt_correction_T_max     0.9797
_exptl_special_details     ?
_diffrn_ambient_temperature     293(2)
_diffrn_radiation_type     MoK\a
_diffrn_radiation_wavelength     0.71073
_diffrn_radiation_source     'fine-focus sealed tube'
_diffrn_radiation_monochromator     graphite
_diffrn_measurement_device_type     'Bruker Kappa APEXII CCD'
_diffrn_measurement_method     '\w and \f scan'
_diffrn_detector_area_resol_mean     ?
_diffrn_reflns_number     22045
_diffrn_reflns_av_R_equivalents     0.0291
_diffrn_reflns_av_sigmaI/netI     0.0269
_diffrn_reflns_theta_min     2.03
_diffrn_reflns_theta_max     28.84
_diffrn_reflns_theta_full     28.84
_diffrn_measured_fraction_theta_max     0.998
_diffrn_measured_fraction_theta_full     0.998
_diffrn_reflns_limit_h_min     -14
_diffrn_reflns_limit_h_max     12
_diffrn_reflns_limit_k_min     -27
_diffrn_reflns_limit_k_max     27
_diffrn_reflns_limit_l_min     -12
_diffrn_reflns_limit_l_max     12
_diffrn_standards_number     ?
_diffrn_standards_interval_count     ?
_diffrn_standards_interval_time     ?
_diffrn_standards_decay_%     ?
_refine_special_details
;
Refinement of <i>F</i>^2^ against ALL reflections. The weighted <i>R</i>-factor
<i>wR</i> and goodness of fit <i>S</i> are based on <i>F</i>^2^, conventional
<i>R</i>-factors <i>R</i> are based on <i>F</i>, with <i>F</i> set to zero for
negative <i>F</i>^2^. The threshold expression of <i>F</i>^2^ >
\s(<i>F</i>^2^) is used only for calculating <i>R</i>-factors(gt) <i>etc</i>.
and is not relevant to the choice of reflections for refinement.
<i>R</i>-factors based on <i>F</i>^2^ are statistically about twice as large
as those based on <i>F</i>, and <i>R</i>- factors based on ALL data will be
even larger.
;
_reflns_number_total     5000
_reflns_number_gt     3284
_reflns_threshold_expression     >2sigma(I)
_refine_ls_structure_factor_coef     Fsqd
_refine_ls_matrix_type     full
_refine_ls_R_factor_all     0.0876
_refine_ls_R_factor_gt     0.0536
_refine_ls_wR_factor_gt     0.1362
_refine_ls_wR_factor_ref     0.1628
_refine_ls_goodness_of_fit_ref     1.030
_refine_ls_restrained_S_all     1.030
_refine_ls_number_reflns     5000
_refine_ls_number_parameters     259
_refine_ls_number_restraints     0
_refine_ls_hydrogen_treatment     mixed
_refine_ls_weighting_scheme     calc
_refine_ls_weighting_details
         'calc w=1/[\s^2^(Fo^2^)+(0.0669P)^2^+0.6968P] where P=(Fo^2^+2Fc^2^)/3'
_atom_sites_solution_hydrogens     geom
_atom_sites_solution_primary     direct
_atom_sites_solution_secondary     difmap
_refine_ls_shift/su_max     0.000
_refine_ls_shift/su_mean     0.000
_refine_diff_density_max     0.311
_refine_diff_density_min     -0.258
_refine_ls_extinction_method     none
_refine_ls_extinction_coef     ?
loop_
    _atom_type_symbol
    _atom_type_description
    _atom_type_scat_dispersion_real
    _atom_type_scat_dispersion_imag
    _atom_type_scat_source
    'C' 'C' 0.0033 0.0016
                         'International Tables Vol C Tables 4.2.6.8 and 6.1.1.4'
    'H' 'H' 0.0000 0.0000
                         'International Tables Vol C Tables 4.2.6.8 and 6.1.1.4'
    'N' 'N' 0.0061 0.0033
                         'International Tables Vol C Tables 4.2.6.8 and 6.1.1.4'
    'O' 'O' 0.0106 0.0060
                         'International Tables Vol C Tables 4.2.6.8 and 6.1.1.4'
_computing_data_collection     'APEX2 (Bruker, 2008)'
_computing_cell_refinement     'SAINT (Bruker, 2008)'
_computing_data_reduction     'SAINT (Bruker, 2008)'
_computing_structure_solution     'SHELXS97 (Sheldrick, 2008)'
_computing_structure_refinement     'SHELXL97 (Sheldrick, 2008)'
_computing_molecular_graphics     'ORTEP-3 (Farrugia, 1997)'
_computing_publication_material
                            'SHELXL97 (Sheldrick, 2008) and PLATON (Spek, 2009)'
loop_
    _atom_site_type_symbol
    _atom_site_label
    _atom_site_fract_x
    _atom_site_fract_y
    _atom_site_fract_z
    _atom_site_U_iso_or_equiv
    _atom_site_adp_type
    _atom_site_calc_flag
    _atom_site_refinement_flags
    _atom_site_occupancy
    _atom_site_symmetry_multiplicity
    _atom_site_disorder_assembly
    _atom_site_disorder_group
    O O2 0.8227(16) 0.0990(16) -0.341(3) 0.085(2) Uani d P 0.643(5) 1 A 1
    O O3 0.8931(6) 0.0099(2) -0.1768(7) 0.0628(9) Uani d P 0.643(5) 1 A 1
    C C19 0.8114(11) 0.0628(7) -0.2506(9) 0.0465(12) Uani d P 0.643(5) 1 A 1
    C C20 1.0024(8) -0.0023(4) -0.2420(8) 0.125(2) Uani d P 0.643(5) 1 A 1
    H H20A 1.0214 0.0374 -0.2889 0.150 Uiso calc PR 0.643(5) 1 A 1
    H H20B 1.0798 -0.0120 -0.1611 0.150 Uiso calc PR 0.643(5) 1 A 1
    C C21 0.9894(6) -0.0484(3) -0.3406(8) 0.129(2) Uani d P 0.643(5) 1 A 1
    H H21A 0.9694 -0.0882 -0.2971 0.193 Uiso calc PR 0.643(5) 1 A 1
    H H21B 1.0709 -0.0531 -0.3713 0.193 Uiso calc PR 0.643(5) 1 A 1
    H H21C 0.9184 -0.0379 -0.4262 0.193 Uiso calc PR 0.643(5) 1 A 1
    O O2' 0.799(3) 0.092(3) -0.348(6) 0.085(2) Uani d P 0.357(5) 1 A 2
    O O3' 0.8947(13) 0.0289(5) -0.2026(14) 0.0628(9) Uani d P 0.357(5) 1 A 2
    C C19' 0.797(2) 0.0621(15) -0.223(2) 0.0465(12) Uani d P 0.357(5) 1 A 2
    C C20' 0.9985(16) 0.0226(9) -0.2859(16) 0.125(2) Uani d P 0.357(5) 1 A 2
    H H20C 0.9687 -0.0100 -0.3629 0.150 Uiso calc PR 0.357(5) 1 A 2
    H H20D 1.0023 0.0633 -0.3372 0.150 Uiso calc PR 0.357(5) 1 A 2
    C C21' 1.1038(13) 0.0098(6) -0.2240(14) 0.129(2) Uani d P 0.357(5) 1 A 2
    H H21D 1.1322 0.0376 -0.1386 0.193 Uiso calc PR 0.357(5) 1 A 2
    H H21E 1.1618 0.0152 -0.2899 0.193 Uiso calc PR 0.357(5) 1 A 2
    H H21F 1.1067 -0.0344 -0.1911 0.193 Uiso calc PR 0.357(5) 1 A 2
    C C1 0.0824(2) 0.22542(12) -0.4319(4) 0.0848(9) Uani d . 1 1 . .
    H H1 0.0401 0.1854 -0.4424 0.102 Uiso calc R 1 1 . .
    C C2 0.0089(3) 0.28135(16) -0.4741(4) 0.1085(12) Uani d . 1 1 . .
    H H2 -0.0825 0.2786 -0.5139 0.130 Uiso calc R 1 1 . .
    C C3 0.0703(3) 0.34092(13) -0.4575(3) 0.0856(8) Uani d . 1 1 . .
    H H3 0.0205 0.3782 -0.4870 0.103 Uiso calc R 1 1 . .
    C C4 0.2037(2) 0.34509(10) -0.3979(2) 0.0626(5) Uani d . 1 1 . .
    H H4 0.2452 0.3853 -0.3846 0.075 Uiso calc R 1 1 . .
    C C5 0.27777(19) 0.28931(9) -0.3569(2) 0.0471(4) Uani d . 1 1 . .
    H H5 0.3691 0.2925 -0.3168 0.056 Uiso calc R 1 1 . .
    C C6 0.21829(17) 0.22904(9) -0.37441(19) 0.0440(4) Uani d . 1 1 . .
    C C7 0.30111(16) 0.16807(8) -0.33946(18) 0.0408(4) Uani d . 1 1 . .
    H H7 0.2434 0.1316 -0.3299 0.049 Uiso calc R 1 1 . .
    C C8 0.36452(19) 0.15567(9) -0.47117(18) 0.0458(4) Uani d . 1 1 . .
    H H8A 0.2989 0.1650 -0.5640 0.055 Uiso calc R 1 1 . .
    H H8B 0.4376 0.1858 -0.4636 0.055 Uiso calc R 1 1 . .
    C C9 0.41619(18) 0.08813(9) -0.48056(19) 0.0449(4) Uani d . 1 1 A .
    C C10 0.58017(16) 0.10519(8) -0.23581(17) 0.0376(3) Uani d . 1 1 A .
    H H10 0.6102 0.1460 -0.2707 0.045 Uiso calc R 1 1 . .
    C C11 0.48458(16) 0.12102(8) -0.13579(17) 0.0373(3) Uani d . 1 1 . .
    H H11 0.4271 0.0836 -0.1336 0.045 Uiso calc R 1 1 . .
    C C12 0.55952(16) 0.13754(8) 0.02285(17) 0.0391(4) Uani d . 1 1 . .
    C C13 0.62934(19) 0.19509(9) 0.0542(2) 0.0488(4) Uani d . 1 1 . .
    H H13 0.6259 0.2252 -0.0219 0.059 Uiso calc R 1 1 . .
    C C14 0.7041(2) 0.20809(11) 0.1978(2) 0.0631(6) Uani d . 1 1 . .
    H H14 0.7509 0.2468 0.2175 0.076 Uiso calc R 1 1 . .
    C C15 0.7099(2) 0.16440(12) 0.3115(2) 0.0664(6) Uani d . 1 1 . .
    H H15 0.7614 0.1732 0.4075 0.080 Uiso calc R 1 1 . .
    C C16 0.6394(2) 0.10777(12) 0.2830(2) 0.0618(6) Uani d . 1 1 . .
    H H16 0.6417 0.0784 0.3602 0.074 Uiso calc R 1 1 . .
    C C17 0.56480(19) 0.09428(10) 0.1392(2) 0.0498(4) Uani d . 1 1 . .
    H H17 0.5176 0.0556 0.1205 0.060 Uiso calc R 1 1 . .
    C C18 0.70240(17) 0.06669(9) -0.15516(18) 0.0441(4) Uani d . 1 1 . .
    H H18A 0.6754 0.0232 -0.1361 0.053 Uiso calc R 1 1 A 1
    H H18B 0.7415 0.0868 -0.0591 0.053 Uiso calc R 1 1 A 1
    N N1 0.51362(15) 0.06727(7) -0.36699(16) 0.0446(4) Uani d . 1 1 . .
    H H1A 0.547(2) 0.0287(11) -0.377(2) 0.054 Uiso d . 1 1 . .
    N N2 0.40150(15) 0.17695(7) -0.19801(15) 0.0419(3) Uani d . 1 1 . .
    H H2A 0.358(2) 0.1892(10) -0.130(2) 0.050 Uiso d . 1 1 . .
    O O1 0.36881(14) 0.05339(7) -0.58997(15) 0.0643(4) Uani d . 1 1 . .
loop_
    _atom_site_aniso_label
    _atom_site_aniso_U_11
    _atom_site_aniso_U_22
    _atom_site_aniso_U_33
    _atom_site_aniso_U_12
    _atom_site_aniso_U_13
    _atom_site_aniso_U_23
    O2 0.050(6) 0.142(7) 0.066(3) 0.000(5) 0.023(5) 0.029(4)
    O3 0.0556(9) 0.074(3) 0.064(2) 0.031(2) 0.0251(14) 0.0246(16)
    C19 0.037(3) 0.0839(15) 0.023(4) 0.004(2) 0.0146(19) -0.003(3)
    C20 0.117(3) 0.177(7) 0.111(5) 0.098(4) 0.084(4) 0.075(4)
    C21 0.136(5) 0.134(4) 0.149(5) 0.038(3) 0.098(4) 0.013(3)
    O2' 0.050(6) 0.142(7) 0.066(3) 0.000(5) 0.023(5) 0.029(4)
    O3' 0.0556(9) 0.074(3) 0.064(2) 0.031(2) 0.0251(14) 0.0246(16)
    C19' 0.037(3) 0.0839(15) 0.023(4) 0.004(2) 0.0146(19) -0.003(3)
    C20' 0.117(3) 0.177(7) 0.111(5) 0.098(4) 0.084(4) 0.075(4)
    C21' 0.136(5) 0.134(4) 0.149(5) 0.038(3) 0.098(4) 0.013(3)
    C1 0.0471(12) 0.0646(14) 0.126(2) 0.0075(11) -0.0103(13) -0.0144(14)
    C2 0.0544(15) 0.093(2) 0.151(3) 0.0259(14) -0.0247(17) -0.018(2)
    C3 0.0797(17) 0.0709(16) 0.0892(18) 0.0377(14) -0.0114(14) -0.0073(13)
    C4 0.0752(14) 0.0485(11) 0.0594(12) 0.0135(10) 0.0078(10) 0.0012(9)
    C5 0.0473(10) 0.0458(9) 0.0454(9) 0.0064(8) 0.0065(8) -0.0004(7)
    C6 0.0406(9) 0.0483(9) 0.0396(8) 0.0094(7) 0.0032(7) -0.0037(7)
    C7 0.0396(8) 0.0377(8) 0.0422(8) 0.0014(7) 0.0047(7) -0.0014(6)
    C8 0.0521(10) 0.0443(9) 0.0354(8) 0.0098(8) 0.0002(7) -0.0033(7)
    C9 0.0450(9) 0.0473(9) 0.0390(8) 0.0059(8) 0.0038(7) -0.0091(7)
    C10 0.0399(8) 0.0401(8) 0.0303(7) 0.0020(7) 0.0040(6) -0.0026(6)
    C11 0.0390(8) 0.0377(8) 0.0335(7) 0.0014(6) 0.0059(6) 0.0009(6)
    C12 0.0420(9) 0.0437(9) 0.0324(7) 0.0070(7) 0.0106(6) 0.0003(6)
    C13 0.0576(11) 0.0445(9) 0.0417(9) 0.0013(8) 0.0073(8) -0.0023(7)
    C14 0.0690(14) 0.0585(12) 0.0541(11) 0.0015(10) 0.0008(10) -0.0151(9)
    C15 0.0723(14) 0.0845(16) 0.0354(9) 0.0191(12) 0.0005(9) -0.0094(10)
    C16 0.0681(13) 0.0825(15) 0.0356(9) 0.0183(12) 0.0142(9) 0.0124(9)
    C17 0.0539(11) 0.0547(10) 0.0422(9) 0.0037(9) 0.0145(8) 0.0081(8)
    C18 0.0403(9) 0.0547(10) 0.0340(8) 0.0061(8) 0.0033(7) -0.0011(7)
    N1 0.0464(8) 0.0414(8) 0.0398(7) 0.0096(6) -0.0011(6) -0.0101(6)
    N2 0.0462(8) 0.0440(8) 0.0334(7) 0.0106(6) 0.0060(6) -0.0020(6)
    O1 0.0632(9) 0.0623(8) 0.0527(8) 0.0199(7) -0.0136(6) -0.0251(6)
_geom_special_details
;
All e.s.d.'s (except the e.s.d. in the dihedral angle between two l.s. planes)
are estimated using the full covariance matrix. The cell e.s.d.'s are taken
into account individually in the estimation of e.s.d.'s in distances, angles
and torsion angles; correlations between e.s.d.'s in cell parameters are only
used when they are defined by crystal symmetry. An approximate (isotropic)
treatment of cell e.s.d.'s is used for estimating e.s.d.'s involving l.s.
planes.
;
loop_
    _geom_bond_atom_site_label_1
    _geom_bond_atom_site_label_2
    _geom_bond_site_symmetry_2
    _geom_bond_distance
    _geom_bond_publ_flag
    O2 C19 . 1.14(3) ?
    O3 C20 . 1.430(8) ?
    O3 C19 . 1.445(15) ?
    C19 C18 . 1.596(7) ?
    C20 C21 . 1.298(11) ?
    C20 H20A . 0.9700 ?
    C20 H20B . 0.9700 ?
    C21 H21A . 0.9600 ?
    C21 H21B . 0.9600 ?
    C21 H21C . 0.9600 ?
    O2' C19' . 1.30(5) ?
    O3' C19' . 1.20(3) ?
    O3' C20' . 1.474(16) ?
    C19' C18 . 1.294(16) ?
    C20' C21' . 1.130(18) ?
    C20' H20C . 0.9700 ?
    C20' H20D . 0.9700 ?
    C21' H21D . 0.9600 ?
    C21' H21E . 0.9600 ?
    C21' H21F . 0.9600 ?
    C1 C6 . 1.379(3) ?
    C1 C2 . 1.386(4) ?
    C1 H1 . 0.9300 ?
    C2 C3 . 1.377(4) ?
    C2 H2 . 0.9300 ?
    C3 C4 . 1.359(3) ?
    C3 H3 . 0.9300 ?
    C4 C5 . 1.385(3) ?
    C4 H4 . 0.9300 ?
    C5 C6 . 1.381(3) ?
    C5 H5 . 0.9300 ?
    C6 C7 . 1.514(2) ?
    C7 N2 . 1.462(2) ?
    C7 C8 . 1.536(2) ?
    C7 H7 . 0.9800 ?
    C8 C9 . 1.505(2) ?
    C8 H8A . 0.9700 ?
    C8 H8B . 0.9700 ?
    C9 O1 . 1.234(2) ?
    C9 N1 . 1.332(2) ?
    C10 N1 . 1.460(2) ?
    C10 C18 . 1.524(2) ?
    C10 C11 . 1.545(2) ?
    C10 H10 . 0.9800 ?
    C11 N2 . 1.470(2) ?
    C11 C12 . 1.512(2) ?
    C11 H11 . 0.9800 ?
    C12 C17 . 1.385(2) ?
    C12 C13 . 1.385(3) ?
    C13 C14 . 1.382(3) ?
    C13 H13 . 0.9300 ?
    C14 C15 . 1.371(3) ?
    C14 H14 . 0.9300 ?
    C15 C16 . 1.370(3) ?
    C15 H15 . 0.9300 ?
    C16 C17 . 1.385(3) ?
    C16 H16 . 0.9300 ?
    C17 H17 . 0.9300 ?
    C18 H18A . 0.9700 ?
    C18 H18B . 0.9700 ?
    N1 H1A . 0.88(2) ?
    N2 H2A . 0.89(2) ?
loop_
    _geom_angle_atom_site_label_1
    _geom_angle_atom_site_label_2
    _geom_angle_atom_site_label_3
    _geom_angle_site_symmetry_1
    _geom_angle_site_symmetry_3
    _geom_angle
    _geom_angle_publ_flag
    C20 O3 C19 . . 111.8(4) ?
    O2 C19 O3 . . 132.9(14) ?
    O2 C19 C18 . . 125.4(17) ?
    O3 C19 C18 . . 101.1(6) ?
    C21 C20 O3 . . 117.8(8) ?
    C21 C20 H20A . . 107.8 ?
    O3 C20 H20A . . 107.8 ?
    C21 C20 H20B . . 107.8 ?
    O3 C20 H20B . . 107.8 ?
    H20A C20 H20B . . 107.2 ?
    C19' O3' C20' . . 131.8(12) ?
    O3' C19' C18 . . 133(2) ?
    O3' C19' O2' . . 102(2) ?
    C18 C19' O2' . . 124(3) ?
    C21' C20' O3' . . 119.9(12) ?
    C21' C20' H20C . . 107.4 ?
    O3' C20' H20C . . 107.4 ?
    C21' C20' H20D . . 107.4 ?
    O3' C20' H20D . . 107.4 ?
    H20C C20' H20D . . 106.9 ?
    C20' C21' H21D . . 109.5 ?
    C20' C21' H21E . . 109.5 ?
    H21D C21' H21E . . 109.5 ?
    C20' C21' H21F . . 109.5 ?
    H21D C21' H21F . . 109.5 ?
    H21E C21' H21F . . 109.5 ?
    C6 C1 C2 . . 120.1(2) ?
    C6 C1 H1 . . 120.0 ?
    C2 C1 H1 . . 120.0 ?
    C3 C2 C1 . . 120.5(2) ?
    C3 C2 H2 . . 119.8 ?
    C1 C2 H2 . . 119.8 ?
    C4 C3 C2 . . 119.9(2) ?
    C4 C3 H3 . . 120.1 ?
    C2 C3 H3 . . 120.1 ?
    C3 C4 C5 . . 119.8(2) ?
    C3 C4 H4 . . 120.1 ?
    C5 C4 H4 . . 120.1 ?
    C6 C5 C4 . . 121.16(18) ?
    C6 C5 H5 . . 119.4 ?
    C4 C5 H5 . . 119.4 ?
    C1 C6 C5 . . 118.56(18) ?
    C1 C6 C7 . . 120.55(18) ?
    C5 C6 C7 . . 120.81(15) ?
    N2 C7 C6 . . 109.00(13) ?
    N2 C7 C8 . . 111.87(14) ?
    C6 C7 C8 . . 107.62(14) ?
    N2 C7 H7 . . 109.4 ?
    C6 C7 H7 . . 109.4 ?
    C8 C7 H7 . . 109.4 ?
    C9 C8 C7 . . 115.33(15) ?
    C9 C8 H8A . . 108.4 ?
    C7 C8 H8A . . 108.4 ?
    C9 C8 H8B . . 108.4 ?
    C7 C8 H8B . . 108.4 ?
    H8A C8 H8B . . 107.5 ?
    O1 C9 N1 . . 121.47(16) ?
    O1 C9 C8 . . 120.70(16) ?
    N1 C9 C8 . . 117.83(15) ?
    N1 C10 C18 . . 106.70(13) ?
    N1 C10 C11 . . 111.32(13) ?
    C18 C10 C11 . . 113.57(13) ?
    N1 C10 H10 . . 108.4 ?
    C18 C10 H10 . . 108.4 ?
    C11 C10 H10 . . 108.4 ?
    N2 C11 C12 . . 108.01(13) ?
    N2 C11 C10 . . 109.60(13) ?
    C12 C11 C10 . . 111.71(13) ?
    N2 C11 H11 . . 109.2 ?
    C12 C11 H11 . . 109.2 ?
    C10 C11 H11 . . 109.2 ?
    C17 C12 C13 . . 118.39(16) ?
    C17 C12 C11 . . 120.79(16) ?
    C13 C12 C11 . . 120.77(15) ?
    C14 C13 C12 . . 120.41(18) ?
    C14 C13 H13 . . 119.8 ?
    C12 C13 H13 . . 119.8 ?
    C15 C14 C13 . . 120.6(2) ?
    C15 C14 H14 . . 119.7 ?
    C13 C14 H14 . . 119.7 ?
    C16 C15 C14 . . 119.77(19) ?
    C16 C15 H15 . . 120.1 ?
    C14 C15 H15 . . 120.1 ?
    C15 C16 C17 . . 119.98(19) ?
    C15 C16 H16 . . 120.0 ?
    C17 C16 H16 . . 120.0 ?
    C12 C17 C16 . . 120.88(19) ?
    C12 C17 H17 . . 119.6 ?
    C16 C17 H17 . . 119.6 ?
    C19' C18 C10 . . 116.5(12) ?
    C10 C18 C19 . . 112.1(5) ?
    C19' C18 H18A . . 107.9 ?
    C10 C18 H18A . . 109.2 ?
    C19 C18 H18A . . 109.2 ?
    C19' C18 H18B . . 105.9 ?
    C10 C18 H18B . . 109.2 ?
    C19 C18 H18B . . 109.2 ?
    H18A C18 H18B . . 107.9 ?
    C9 N1 C10 . . 125.81(15) ?
    C9 N1 H1A . . 116.7(13) ?
    C10 N1 H1A . . 117.1(13) ?
    C7 N2 C11 . . 117.82(13) ?
    C7 N2 H2A . . 106.8(13) ?
    C11 N2 H2A . . 107.3(13) ?
loop_
    _geom_torsion_atom_site_label_1
    _geom_torsion_atom_site_label_2
    _geom_torsion_atom_site_label_3
    _geom_torsion_atom_site_label_4
    _geom_torsion_site_symmetry_1
    _geom_torsion_site_symmetry_2
    _geom_torsion_site_symmetry_3
    _geom_torsion_site_symmetry_4
    _geom_torsion
    _geom_torsion_publ_flag
    C20 O3 C19 O2 . . . . -7(3) ?
    C20 O3 C19 C18 . . . . -178.8(7) ?
    C19 O3 C20 C21 . . . . -97.5(9) ?
    C20' O3' C19' C18 . . . . 177(2) ?
    C20' O3' C19' O2' . . . . 3(4) ?
    C19' O3' C20' C21' . . . . 149(2) ?
    C6 C1 C2 C3 . . . . -0.7(5) ?
    C1 C2 C3 C4 . . . . -0.7(5) ?
    C2 C3 C4 C5 . . . . 1.3(4) ?
    C3 C4 C5 C6 . . . . -0.5(3) ?
    C2 C1 C6 C5 . . . . 1.5(4) ?
    C2 C1 C6 C7 . . . . -175.1(3) ?
    C4 C5 C6 C1 . . . . -0.9(3) ?
    C4 C5 C6 C7 . . . . 175.72(17) ?
    C1 C6 C7 N2 . . . . -139.3(2) ?
    C5 C6 C7 N2 . . . . 44.1(2) ?
    C1 C6 C7 C8 . . . . 99.2(2) ?
    C5 C6 C7 C8 . . . . -77.4(2) ?
    N2 C7 C8 C9 . . . . 77.82(19) ?
    C6 C7 C8 C9 . . . . -162.47(14) ?
    C7 C8 C9 O1 . . . . 117.5(2) ?
    C7 C8 C9 N1 . . . . -62.1(2) ?
    N1 C10 C11 N2 . . . . -81.30(16) ?
    C18 C10 C11 N2 . . . . 158.24(14) ?
    N1 C10 C11 C12 . . . . 159.02(13) ?
    C18 C10 C11 C12 . . . . 38.57(19) ?
    N2 C11 C12 C17 . . . . 132.98(17) ?
    C10 C11 C12 C17 . . . . -106.41(18) ?
    N2 C11 C12 C13 . . . . -49.9(2) ?
    C10 C11 C12 C13 . . . . 70.74(19) ?
    C17 C12 C13 C14 . . . . 1.1(3) ?
    C11 C12 C13 C14 . . . . -176.07(17) ?
    C12 C13 C14 C15 . . . . -0.3(3) ?
    C13 C14 C15 C16 . . . . -0.9(3) ?
    C14 C15 C16 C17 . . . . 1.2(3) ?
    C13 C12 C17 C16 . . . . -0.8(3) ?
    C11 C12 C17 C16 . . . . 176.38(16) ?
    C15 C16 C17 C12 . . . . -0.3(3) ?
    O3' C19' C18 C10 . . . . -167(2) ?
    O2' C19' C18 C10 . . . . 5(4) ?
    O3' C19' C18 C19 . . . .  -15E1(3)
                                      ?
    O2' C19' C18 C19 . . . .  2E1(2)
                                    ?
    N1 C10 C18 C19' . . . . 69.2(14) ?
    C11 C10 C18 C19' . . . . -167.8(14) ?
    N1 C10 C18 C19 . . . . 67.8(6) ?
    C11 C10 C18 C19 . . . . -169.1(6) ?
    O2 C19 C18 C19' . . . .  -14E1(3)
                                     ?
    O3 C19 C18 C19' . . . .  3E1(2)
                                   ?
    O2 C19 C18 C10 . . . . 24.1(19) ?
    O3 C19 C18 C10 . . . . -163.3(5) ?
    O1 C9 N1 C10 . . . . 177.30(18) ?
    C8 C9 N1 C10 . . . . -3.1(3) ?
    C18 C10 N1 C9 . . . . -168.04(17) ?
    C11 C10 N1 C9 . . . . 67.5(2) ?
    C6 C7 N2 C11 . . . . 174.23(14) ?
    C8 C7 N2 C11 . . . . -66.87(19) ?
    C12 C11 N2 C7 . . . . -168.61(14) ?
    C10 C11 N2 C7 . . . . 69.48(18) ?
loop_
    _geom_hbond_atom_site_label_D
    _geom_hbond_atom_site_label_H
    _geom_hbond_atom_site_label_A
    _geom_hbond_site_symmetry_A
    _geom_hbond_distance_DH
    _geom_hbond_distance_HA
    _geom_hbond_distance_DA
    _geom_hbond_angle_DHA
    N1 H1A O1 3_654 0.88(2) 1.97(2) 2.846(2) 174.0(10)
