# Supplementary material for: Ethyl 2-(7-oxo-3,5-diphenyl-1,4-diaze­pan-2-yl)acetate
Source: Acta Crystallogr Sect E Struct Rep Online. 2012 Mar 10;68(Pt 4):o1034. doi: 10.1107/S160053681200757X (PMC3343996; doi:10.1107/S160053681200757X)
Supplement: Supplementary file 2 [file e-68-o1034-Isup2.hkl]

# 
# h,k,l, Fc-squared, Fo-squared, sigma(Fo-squared) and status flag 
# 
data_I
_shelx_title ' LLTM in P2(1)/c' 
_shelx_refln_list_code          4 
_shelx_F_calc_maximum      148.03 
_exptl_crystal_F_000       752.00 
_reflns_d_resolution_high  0.7366 
 
loop_ 
 _symmetry_equiv_pos_as_xyz 
 'x, y, z' 
 '-x, y+1/2, -z+1/2' 
 '-x, -y, -z' 
 'x, -y-1/2, z-1/2' 
 
_cell_length_a    10.3721 
_cell_length_b    20.6658 
_cell_length_c     9.1954 
_cell_angle_alpha  90.000 
_cell_angle_beta  104.365 
_cell_angle_gamma  90.000 
 
_shelx_F_squared_multiplier     1.000 
 
loop_ 
 _refln_index_h 
 _refln_index_k 
 _refln_index_l 
 _refln_F_squared_calc 
 _refln_F_squared_meas 
 _refln_F_squared_sigma 
 _refln_observed_status 
   1   0   0     8242.75     4601.18    122.38 o 
   2   0   0      489.75      430.58      5.36 o 
   3   0   0     3466.06     3190.22     36.52 o 
   4   0   0       15.14       29.14      1.31 o 
   5   0   0      543.01      445.79      7.64 o 
   6   0   0       61.83      109.66      3.43 o 
   7   0   0        2.22        3.23      1.79 o 
   8   0   0       31.98       27.36      2.31 o 
   9   0   0       18.44       11.74      3.25 o 
  10   0   0      571.67      596.92     12.05 o 
  11   0   0       54.26       72.68      6.12 o 
  12   0   0        9.60       14.14      6.33 o 
  13   0   0        4.79        1.26      6.19 o 
   1   1   0      597.70      397.96     10.87 o 
   2   1   0     1295.48     1292.67     10.08 o 
   3   1   0      257.04      263.82      2.65 o 
   4   1   0      541.32      568.48      5.84 o 
   5   1   0      286.22      302.47      3.92 o 
   6   1   0      545.74      601.73      7.49 o 
   7   1   0      161.67      166.11      3.20 o 
   8   1   0       12.01        7.86      1.25 o 
   9   1   0        0.04        0.02      1.24 o 
  10   1   0        0.96       -1.62      1.62 o 
  11   1   0       20.69       18.77      2.61 o 
  12   1   0       36.05       44.55      8.01 o 
  13   1   0        4.92        0.28      4.49 o 
   1   2   0       84.02       65.89      0.75 o 
   2   2   0     5311.50     5093.37     40.50 o 
   3   2   0     2457.80     2436.57     19.86 o 
   4   2   0      341.32      424.94      4.57 o 
   5   2   0        0.14        8.19      0.78 o 
   6   2   0      328.91      310.43      4.20 o 
   7   2   0        2.67        2.04      0.95 o 
   8   2   0        8.86       11.60      1.32 o 
   9   2   0       25.59       45.15      2.15 o 
  10   2   0        0.04        1.14      1.69 o 
  11   2   0        0.66       -2.30      2.30 o 
  12   2   0        2.90        2.73      4.57 o 
  13   2   0       32.40       39.83      7.41 o 
   1   3   0     7208.04     6768.69     70.83 o 
   2   3   0      780.27      848.93      7.51 o 
   3   3   0       21.60       19.61      0.60 o 
   4   3   0     1094.61     1139.67     11.57 o 
   5   3   0      510.64      607.53      6.78 o 
   6   3   0      101.89       92.43      2.07 o 
   7   3   0      214.84      210.00      3.67 o 
   8   3   0       25.31       24.73      1.61 o 
   9   3   0      259.14      239.80      4.93 o 
  10   3   0        0.43       -0.16      1.66 o 
  11   3   0        0.93       -1.95      2.18 o 
  12   3   0       22.50       20.53      3.50 o 
  13   3   0        2.60        3.94      3.36 o 
   0   4   0     3724.41     3517.75     53.67 o 
   1   4   0    21912.00    18442.28    464.67 o 
   2   4   0        0.55        0.83      0.25 o 
   3   4   0     1058.05      995.06      9.30 o 
   4   4   0       76.96       45.56      1.18 o 
   5   4   0      584.05      670.50      7.37 o 
   6   4   0        0.90       -0.68      0.68 o 
   7   4   0        7.04        5.86      1.01 o 
   8   4   0      333.93      355.91      5.45 o 
   9   4   0       71.00       80.28      3.06 o 
  10   4   0       14.97       20.19      2.58 o 
  11   4   0       10.20       12.30      2.58 o 
  12   4   0        2.18       -0.30      4.07 o 
  13   4   0       14.29       19.51      4.42 o 
   1   5   0     1596.54     1453.92     18.74 o 
   2   5   0      367.87      409.52      3.81 o 
   3   5   0      151.58      154.08      2.15 o 
   4   5   0        8.68       29.59      1.21 o 
   5   5   0        2.44        4.75      0.71 o 
   6   5   0       59.68       46.34      1.61 o 
   7   5   0      135.99      144.90      2.80 o 
   8   5   0       22.51       20.78      2.03 o 
   9   5   0       56.90       63.86      2.78 o 
  10   5   0       54.55       62.73      4.40 o 
  11   5   0       93.99      101.29      4.46 o 
  12   5   0       18.57       26.13      3.71 o 
  13   5   0        6.26        7.94      3.51 o 
   0   6   0       45.51       47.87      1.11 o 
   1   6   0     1876.22     1905.65     24.42 o 
   2   6   0      151.71      162.10      1.85 o 
   3   6   0     2221.19     2244.15     19.11 o 
   4   6   0      532.74      599.50      6.57 o 
   5   6   0      529.68      546.12      6.17 o 
   6   6   0       18.75       14.06      1.03 o 
   7   6   0       14.44       16.96      1.36 o 
   8   6   0       38.52       42.13      1.94 o 
   9   6   0        0.24       -1.90      1.90 o 
  10   6   0        1.06       -1.90      1.90 o 
  11   6   0        1.06        3.90      2.31 o 
  12   6   0       28.90       24.19      3.70 o 
  13   6   0        7.81       12.33      3.62 o 
   1   7   0     1516.80     1562.01     23.12 o 
   2   7   0     2279.13     2446.84     23.37 o 
   3   7   0     1160.82     1271.32     12.71 o 
   4   7   0      218.44      266.26      4.89 o 
   5   7   0      104.60      108.07      4.12 o 
   6   7   0      394.46      375.22      5.59 o 
   7   7   0       36.89       40.54      1.61 o 
   8   7   0      191.81      169.08      4.70 o 
   9   7   0        3.38        1.55      2.47 o 
  10   7   0        3.90        5.64      3.11 o 
  11   7   0       13.16        7.89      2.44 o 
  12   7   0        7.64        9.06      4.23 o 
  13   7   0        5.92        7.56      3.97 o 
   0   8   0     2315.31     2199.69     32.27 o 
   1   8   0     1862.68     1842.61     28.57 o 
   2   8   0      694.36      652.48      7.14 o 
   3   8   0     1397.76     1605.54     14.69 o 
   4   8   0       16.28       12.35      0.90 o 
   5   8   0       11.43       10.17      0.83 o 
   6   8   0       69.86       68.99      2.08 o 
   7   8   0        0.01       -0.85      0.85 o 
   8   8   0        7.76       10.45      1.99 o 
   9   8   0      365.59      386.95     11.64 o 
  10   8   0       64.50       55.73      3.43 o 
  11   8   0        0.01        3.18      2.27 o 
  12   8   0       29.46       35.71      4.04 o 
  13   8   0        1.44       -1.45      3.59 o 
   1   9   0      944.06      958.19     12.70 o 
   2   9   0       18.47       10.41      0.75 o 
   3   9   0      509.38      580.62      5.76 o 
   4   9   0        0.33       -0.25      0.59 o 
   5   9   0       92.20      121.56      2.17 o 
   6   9   0      150.94      142.89      2.68 o 
   7   9   0      109.25       97.02      3.08 o 
   8   9   0      120.48      130.51      4.20 o 
   9   9   0       33.27       30.51      2.73 o 
  10   9   0       60.92       58.26      3.48 o 
  11   9   0       15.60       16.38      3.07 o 
  12   9   0        2.62        3.61      2.98 o 
   0  10   0       54.24       60.08      1.59 o 
   1  10   0       57.83       72.51      4.79 o 
   2  10   0      153.93      167.06      2.91 o 
   3  10   0        0.62       -0.16      0.46 o 
   4  10   0       74.31       75.83      1.67 o 
   5  10   0       75.15       87.62      2.11 o 
   6  10   0      104.59       94.98      4.59 o 
   7  10   0      459.15      446.83      8.04 o 
   8  10   0        0.49       -1.67      1.67 o 
   9  10   0        0.20       -1.78      1.78 o 
  10  10   0        0.07       -1.96      1.96 o 
  11  10   0        1.39       -2.98      2.98 o 
  12  10   0       13.01       19.02      5.65 o 
   1  11   0      735.73      789.49     12.34 o 
   2  11   0      362.83      338.61      6.59 o 
   3  11   0     1135.18     1239.50     12.33 o 
   4  11   0        0.96        0.62      0.63 o 
   5  11   0      336.52      343.65      4.75 o 
   6  11   0      339.64      320.89      7.41 o 
   7  11   0      245.23      214.70      5.13 o 
   8  11   0       12.58       14.14      2.16 o 
   9  11   0       25.66       21.36      3.38 o 
  10  11   0        4.69        5.82      2.91 o 
  11  11   0       18.03       26.34      3.50 o 
  12  11   0        1.02        0.05      3.23 o 
   0  12   0      223.03      239.08      4.47 o 
   1  12   0        0.25        4.15      1.38 o 
   2  12   0       54.97       53.71      3.35 o 
   3  12   0       40.17       45.69      2.06 o 
   4  12   0      111.13      120.99      2.15 o 
   5  12   0       66.18       65.49      1.83 o 
   6  12   0      106.58       88.99      3.01 o 
   7  12   0       49.99       54.84      2.84 o 
   8  12   0       58.87       65.71      5.16 o 
   9  12   0        0.76        0.83      2.18 o 
  10  12   0       26.36       30.11      3.29 o 
  11  12   0       21.64       16.70      3.40 o 
  12  12   0        0.73        2.49      3.09 o 
   1  13   0        6.82        6.66      0.76 o 
   2  13   0      128.59      109.74      2.28 o 
   3  13   0        3.75        5.43      0.68 o 
   4  13   0        2.70        0.70      0.65 o 
   5  13   0        2.40        2.09      0.98 o 
   6  13   0       16.03       15.24      1.53 o 
   7  13   0       75.91       73.46      3.55 o 
   8  13   0       31.22       29.16      2.88 o 
   9  13   0       49.49       50.38      6.39 o 
  10  13   0        5.61        2.26      2.58 o 
  11  13   0        5.24        5.82      3.06 o 
  12  13   0       27.66       27.94      4.00 o 
   0  14   0      241.11      257.40     12.23 o 
   1  14   0       99.53       91.24      2.11 o 
   2  14   0       28.16       29.31      1.25 o 
   3  14   0       24.64       24.86      1.04 o 
   4  14   0      250.37      268.11      3.55 o 
   5  14   0      155.13      130.22      2.96 o 
   6  14   0       33.61       38.70      2.58 o 
   7  14   0        0.65       -1.63      1.63 o 
   8  14   0        0.81        0.94      1.97 o 
   9  14   0        2.64        3.33      2.32 o 
  10  14   0        9.05        8.82      2.96 o 
  11  14   0       20.25       28.06      3.74 o 
   1  15   0       33.41       35.44      1.84 o 
   2  15   0       70.72       62.46      1.93 o 
   3  15   0       36.46       36.49      1.59 o 
   4  15   0        2.84        2.95      1.37 o 
   5  15   0        1.43        2.12      1.22 o 
   6  15   0      120.53       91.57      3.69 o 
   7  15   0        4.15        4.54      1.91 o 
   8  15   0        0.06       -0.96      2.20 o 
   9  15   0        7.04       14.20      2.82 o 
  10  15   0        0.15        0.75      2.63 o 
  11  15   0        5.13        7.22      3.24 o 
   0  16   0      167.94      146.59      3.76 o 
   1  16   0      185.59      166.04      3.21 o 
   2  16   0       98.87      111.84      2.61 o 
   3  16   0       88.87       75.96      3.43 o 
   4  16   0       11.69       25.78      1.74 o 
   5  16   0       44.71       31.76      1.81 o 
   6  16   0      150.71      151.26      4.60 o 
   7  16   0       22.28       23.03      2.51 o 
   8  16   0       86.55       95.50      4.40 o 
   9  16   0       18.80       20.92      2.99 o 
  10  16   0        0.80       -1.03      2.65 o 
  11  16   0       10.29       14.68      3.59 o 
   1  17   0      318.38      320.88      6.10 o 
   2  17   0        2.53        3.83      1.01 o 
   3  17   0        0.75       -1.05      1.05 o 
   4  17   0       73.55       62.03      2.54 o 
   5  17   0        0.25       -0.41      1.19 o 
   6  17   0        7.28        5.19      1.90 o 
   7  17   0        4.79        6.62      2.13 o 
   8  17   0       48.94       58.91      3.72 o 
   9  17   0        0.97       -0.45      2.46 o 
  10  17   0       29.48       32.18      3.74 o 
   0  18   0      472.36      466.43     10.52 o 
   1  18   0       12.97       20.65      1.39 o 
   2  18   0       35.16       34.82      2.61 o 
   3  18   0       43.35       53.32      2.24 o 
   4  18   0       14.50       10.29      2.38 o 
   5  18   0        8.40        9.18      3.78 o 
   6  18   0       26.83       38.55      3.64 o 
   7  18   0       18.79       12.76      2.37 o 
   8  18   0        2.34        3.80      3.79 o 
   9  18   0       21.61       15.26      3.01 o 
  10  18   0       35.39       39.42      4.01 o 
   1  19   0       23.73       32.01      1.97 o 
   2  19   0       28.87       32.36      1.78 o 
   3  19   0       51.72       56.53      2.33 o 
   4  19   0        8.12       11.56      1.58 o 
   5  19   0       18.83       10.55      2.66 o 
   6  19   0       11.44       18.55      2.35 o 
   7  19   0        0.26       -0.10      2.01 o 
   8  19   0        1.25        2.41      2.33 o 
   9  19   0        0.06       -1.91      2.81 o 
  10  19   0        0.72        2.18      3.50 o 
   0  20   0        0.25        2.05      1.56 o 
   1  20   0        8.75        6.46      1.43 o 
   2  20   0       15.75       15.15      2.34 o 
   3  20   0       35.25       53.20      3.52 o 
   4  20   0      125.67      120.63      4.32 o 
   5  20   0       62.06       73.33      4.52 o 
   6  20   0        1.49        2.24      2.51 o 
   7  20   0        0.03       -1.88      1.88 o 
   8  20   0        0.11       -1.20      2.22 o 
   9  20   0        5.46       12.40      2.92 o 
   1  21   0       37.92       38.91      2.44 o 
   2  21   0       21.45       26.48      1.76 o 
   3  21   0       12.73       14.10      2.49 o 
   4  21   0        5.88       10.99      2.82 o 
   5  21   0        1.48        1.56      2.50 o 
   6  21   0        0.88        0.64      3.75 o 
   7  21   0        5.04        6.54      2.99 o 
   8  21   0        6.33        3.23      2.50 o 
   9  21   0       27.20       20.61      4.16 o 
   0  22   0       32.38       28.60      2.35 o 
   1  22   0        1.94        3.13      1.34 o 
   2  22   0       33.02       33.02      2.87 o 
   3  22   0        8.24       12.64      2.57 o 
   4  22   0       18.96       13.06      2.83 o 
   5  22   0      107.18      122.60      5.72 o 
   6  22   0       57.81       54.76      4.43 o 
   7  22   0       13.48       14.94      3.48 o 
   8  22   0        2.10       -0.21      3.08 o 
   1  23   0        1.28        2.75      1.41 o 
   2  23   0        4.91        6.72      2.27 o 
   3  23   0       10.81       11.85      2.58 o 
   4  23   0        4.53        2.26      2.53 o 
   5  23   0        5.79        4.34      4.83 o 
   6  23   0        7.62       11.89      3.24 o 
   7  23   0        6.16        9.60      6.97 o 
   0  24   0        3.24        2.22      2.36 o 
   1  24   0        0.25       -1.33      1.33 o 
   2  24   0        6.84        9.39      1.61 o 
   3  24   0       17.48       18.36      2.93 o 
   4  24   0       11.10        9.16      2.90 o 
   5  24   0       34.60       34.03      8.59 o 
   6  24   0        5.15        8.54      3.38 o 
   7  24   0       14.34       16.29      3.85 o 
   1  25   0        9.57        4.69      1.55 o 
   2  25   0       61.92       72.52      4.22 o 
   3  25   0        7.26        6.48      2.65 o 
   4  25   0        3.91        6.16      2.82 o 
   5  25   0        0.57        0.52      2.86 o 
   6  25   0        1.25        8.85      4.32 o 
   0  26   0        3.02        2.86      2.70 o 
   1  26   0       10.96       13.26      2.09 o 
   2  26   0        0.15        2.83      2.39 o 
   3  26   0        5.47        6.61      2.77 o 
   4  26   0        1.06       -1.11      2.68 o 
   5  26   0        0.89       -0.19      2.99 o 
   1  27   0       15.46       14.49      2.53 o 
   2  27   0        0.77       -2.28      2.28 o 
   3  27   0        5.28        9.19      2.91 o 
 -13   1   1        3.28       -0.41      4.14 o 
 -12   1   1        7.82        2.82      2.75 o 
 -11   1   1       26.85       20.87      3.08 o 
 -10   1   1        2.39       -0.63      1.60 o 
  -9   1   1        2.80       -1.14      1.14 o 
  -8   1   1      120.84      107.22      2.74 o 
  -7   1   1      221.16      251.09      4.06 o 
  -6   1   1       97.29       93.83      2.06 o 
  -5   1   1      719.37      758.08      7.65 o 
  -4   1   1       18.71       19.19      0.76 o 
  -3   1   1      767.54      900.47      7.67 o 
  -2   1   1     4143.54     4180.86     31.81 o 
  -1   1   1     3704.50     3568.66     27.13 o 
   0   1   1       26.25       19.76      1.30 o 
   1   1   1      316.77      275.01      2.29 o 
   2   1   1     2084.11     1748.49     14.36 o 
   3   1   1      146.09      109.85      1.60 o 
   4   1   1      883.43      981.84     10.22 o 
   5   1   1      114.86      120.14      2.33 o 
   6   1   1      312.42      326.45      4.78 o 
   7   1   1       60.41       57.30      2.06 o 
   8   1   1       16.50       18.36      1.54 o 
   9   1   1      167.07      167.88      3.83 o 
  10   1   1        2.04        8.19      1.93 o 
  11   1   1       10.55       11.88      2.43 o 
  12   1   1       19.51       21.49      3.60 o 
  13   1   1        0.15        1.43      4.45 o 
 -13   2   1       20.37       20.65      5.35 o 
 -12   2   1        0.17        0.41      2.60 o 
 -11   2   1        3.36       -0.30      1.94 o 
 -10   2   1       68.58       77.21      3.16 o 
  -9   2   1       11.16        7.07      1.44 o 
  -8   2   1      137.81      122.70      2.91 o 
  -7   2   1       84.59       89.96      2.33 o 
  -6   2   1       99.02       97.32      2.08 o 
  -5   2   1      138.38      144.20      2.34 o 
  -4   2   1       28.93       29.65      0.91 o 
  -3   2   1    11040.76    10585.86     79.99 o 
  -2   2   1    11872.00    11535.92     91.97 o 
  -1   2   1     2731.89     2549.62     21.81 o 
   0   2   1     2205.23     2264.45     19.34 o 
   1   2   1       25.47       41.71      0.62 o 
   2   2   1     4227.43     4198.31     32.03 o 
   3   2   1      162.61      175.33      2.15 o 
   4   2   1       34.80       42.48      1.73 o 
   5   2   1        0.63       -0.63      0.63 o 
   6   2   1        0.44        0.84      0.99 o 
   7   2   1       99.48       96.68      2.56 o 
   8   2   1        8.73        7.95      1.35 o 
   9   2   1       74.99       73.84      2.74 o 
  10   2   1      327.56      337.93      6.55 o 
  11   2   1      113.94      112.57      6.40 o 
  12   2   1       53.45       66.10      5.26 o 
  13   2   1       42.90       49.05      6.44 o 
 -13   3   1        1.26       -3.00      3.00 o 
 -12   3   1       11.40       15.03      3.24 o 
 -11   3   1       55.24       47.49      3.31 o 
 -10   3   1        0.72       -1.42      1.42 o 
  -9   3   1        1.63        0.73      1.21 o 
  -8   3   1       20.25       14.10      1.34 o 
  -7   3   1        6.12        2.67      0.88 o 
  -6   3   1      188.64      175.49      2.82 o 
  -5   3   1      869.13      871.18      9.21 o 
  -4   3   1      128.07      128.22      2.39 o 
  -3   3   1      366.63      346.28      3.25 o 
  -2   3   1    10663.16    10525.87     88.97 o 
  -1   3   1     9313.84     8977.16     81.43 o 
   0   3   1     3373.83     3322.37     28.29 o 
   1   3   1     3527.83     3164.75     23.99 o 
   2   3   1        8.37       15.58      0.63 o 
   3   3   1      261.20      239.11      2.84 o 
   4   3   1      987.97     1049.16     10.85 o 
   5   3   1      196.56      212.76      3.17 o 
   6   3   1      137.12      139.32      2.88 o 
   7   3   1       26.80       22.48      1.48 o 
   8   3   1        0.66       -0.03      1.14 o 
   9   3   1       28.22       32.79      2.25 o 
  10   3   1       13.23       25.28      2.32 o 
  11   3   1       88.42       81.39      4.84 o 
  12   3   1        2.09        1.21      2.89 o 
  13   3   1        1.72        5.31      4.66 o 
 -13   4   1       26.88       28.89      4.90 o 
 -12   4   1        6.82        3.11      2.87 o 
 -11   4   1       25.53       24.86      2.81 o 
 -10   4   1       14.45       18.30      2.44 o 
  -9   4   1        0.00       -0.99      1.34 o 
  -8   4   1      538.30      498.03      6.85 o 
  -7   4   1      129.55      150.26      2.79 o 
  -6   4   1      124.83      115.37      2.24 o 
  -5   4   1     1597.71     1599.83     16.02 o 
  -4   4   1     1100.32     1171.64     13.39 o 
  -3   4   1     1726.00     1647.19     15.15 o 
  -2   4   1     1736.47     1601.82     14.64 o 
  -1   4   1        0.01        5.34      1.51 o 
   0   4   1     3792.66     3725.99     31.74 o 
   1   4   1      822.10      872.59      6.85 o 
   2   4   1     2467.77     2396.48     18.34 o 
   3   4   1      626.45      676.74      7.07 o 
   4   4   1     1744.40     1729.31     17.23 o 
   5   4   1      198.76      213.20      3.16 o 
   6   4   1      147.75      152.80      3.32 o 
   7   4   1        0.43        0.16      0.97 o 
   8   4   1       10.22       20.27      1.65 o 
   9   4   1       90.99       86.71      4.70 o 
  10   4   1      136.78      144.99      4.93 o 
  11   4   1        8.69       18.62      2.72 o 
  12   4   1        1.12        3.52      3.03 o 
  13   4   1        9.69       19.31      4.08 o 
 -13   5   1        7.80       13.43      3.59 o 
 -12   5   1       25.25       24.07      3.55 o 
 -11   5   1        2.01        4.41      2.45 o 
 -10   5   1       14.34       14.98      2.39 o 
  -9   5   1       84.36       81.85      3.02 o 
  -8   5   1        5.26        3.66      1.15 o 
  -7   5   1       39.25       31.99      2.13 o 
  -6   5   1       17.26       12.40      0.92 o 
  -5   5   1      233.91      253.75      3.35 o 
  -4   5   1       82.09       57.73      2.52 o 
  -3   5   1     1561.00     1598.53     13.73 o 
  -2   5   1       16.42       12.68      0.68 o 
  -1   5   1     1829.82     1821.18     21.00 o 
   0   5   1     1412.29     1434.69     13.08 o 
   1   5   1     2646.70     2726.94     22.94 o 
   2   5   1       83.31       94.82      1.30 o 
   3   5   1        3.72        3.91      0.54 o 
   4   5   1      955.60     1013.94      9.89 o 
   5   5   1      414.52      396.45      5.88 o 
   6   5   1      236.18      185.53      3.08 o 
   7   5   1       50.59       43.12      1.72 o 
   8   5   1      366.29      346.17      5.51 o 
   9   5   1      379.55      363.31      6.54 o 
  10   5   1        9.53       18.75      2.87 o 
  11   5   1       17.69       17.71      2.81 o 
  12   5   1        7.94        8.51      3.28 o 
  13   5   1        3.31       -1.68      3.07 o 
 -13   6   1        0.55       -0.66      3.11 o 
 -12   6   1       10.27        4.79      3.01 o 
 -11   6   1       28.73       21.35      2.82 o 
 -10   6   1       98.75      113.11      4.45 o 
  -9   6   1      123.97      135.07      5.77 o 
  -8   6   1       40.39       52.29      2.04 o 
  -7   6   1       48.79       40.92      1.55 o 
  -6   6   1      527.43      524.11      6.13 o 
  -5   6   1      273.12      280.00      7.45 o 
  -4   6   1      887.85      896.88     10.12 o 
  -3   6   1      698.23      632.29      6.79 o 
  -2   6   1      127.73      100.95      3.65 o 
  -1   6   1      322.24      342.79      4.93 o 
   0   6   1        3.28        0.02      0.28 o 
   1   6   1     3645.17     3585.92     27.33 o 
   2   6   1      189.18      220.68      2.51 o 
   3   6   1      142.25      164.53      2.26 o 
   4   6   1       72.15       91.16      1.71 o 
   5   6   1      257.88      312.91      4.10 o 
   6   6   1      115.03      105.05      2.30 o 
   7   6   1      238.57      216.13      3.75 o 
   8   6   1      305.78      270.87      5.25 o 
   9   6   1       39.84       49.82      3.09 o 
  10   6   1       15.09       10.79      2.37 o 
  11   6   1       10.23        6.02      2.40 o 
  12   6   1       21.50       26.46      3.91 o 
  13   6   1        1.12        3.97      6.29 o 
 -13   7   1        2.56        2.80      3.26 o 
 -12   7   1       13.82        4.04      2.96 o 
 -11   7   1       76.94       95.09      4.59 o 
 -10   7   1      118.89      117.34      4.44 o 
  -9   7   1       10.23        7.38      2.20 o 
  -8   7   1      159.40      139.03      4.04 o 
  -7   7   1      905.33      846.09     10.15 o 
  -6   7   1       93.81       76.74      2.47 o 
  -5   7   1       23.48       25.51      1.50 o 
  -4   7   1       55.80       65.59      1.51 o 
  -3   7   1     1259.63     1368.87     13.58 o 
  -2   7   1     3205.06     3408.18     43.44 o 
  -1   7   1      317.82      344.10      5.76 o 
   0   7   1      998.47      938.03     12.63 o 
   1   7   1      351.15      309.36      2.92 o 
   2   7   1      148.19      131.37      2.09 o 
   3   7   1     4922.84     5288.06     48.68 o 
   4   7   1       15.78       10.93      0.75 o 
   5   7   1        4.05        2.31      0.74 o 
   6   7   1      303.59      283.68      4.04 o 
   7   7   1       32.36       28.25      1.56 o 
   8   7   1        0.00        0.84      1.45 o 
   9   7   1       16.68       21.99      3.54 o 
  10   7   1       46.91       50.04      3.70 o 
  11   7   1        0.58       -0.19      2.26 o 
  12   7   1        9.80       18.29      4.31 o 
 -13   8   1        1.57        0.88      5.76 o 
 -12   8   1       40.55       42.04      3.63 o 
 -11   8   1        0.19       -2.13      2.13 o 
 -10   8   1       17.85       26.96      2.76 o 
  -9   8   1      170.73      143.81      4.57 o 
  -8   8   1       56.10       68.94      3.22 o 
  -7   8   1        4.36        3.32      0.85 o 
  -6   8   1        0.17        0.07      0.57 o 
  -5   8   1        1.75        0.01      0.58 o 
  -4   8   1      597.57      647.58      7.01 o 
  -3   8   1     1941.73     2100.81     24.12 o 
  -2   8   1      467.69      533.72      7.69 o 
  -1   8   1       82.57       86.69      2.16 o 
   0   8   1       42.92       28.60      0.96 o 
   1   8   1      399.08      406.50      4.98 o 
   2   8   1      230.48      264.47      2.71 o 
   3   8   1      423.54      489.09      4.47 o 
   4   8   1       21.28       15.51      1.05 o 
   5   8   1     1122.58     1042.27     10.97 o 
   6   8   1       45.06       38.22      1.56 o 
   7   8   1      234.15      254.76      4.81 o 
   8   8   1       57.26       65.62      3.26 o 
   9   8   1      113.15      128.64      4.50 o 
  10   8   1        9.23        2.68      2.14 o 
  11   8   1       31.13       29.49      3.18 o 
  12   8   1        3.03        2.09      3.58 o 
 -13   9   1        0.29       -3.61      3.61 o 
 -12   9   1        0.41        1.71      2.96 o 
 -11   9   1        2.56       -2.08      2.08 o 
 -10   9   1       20.70       18.55      2.56 o 
  -9   9   1       49.84       57.86      3.22 o 
  -8   9   1     1187.63     1134.38     16.96 o 
  -7   9   1       10.80        5.88      1.76 o 
  -6   9   1        5.32        7.98      1.04 o 
  -5   9   1       61.73       55.21      1.66 o 
  -4   9   1       71.68       99.45      1.81 o 
  -3   9   1      819.61      968.25     11.67 o 
  -2   9   1       53.28       65.67      1.94 o 
  -1   9   1     1487.54     1502.99     22.45 o 
   0   9   1     1146.45     1161.08     11.45 o 
   1   9   1      915.20      981.38      9.78 o 
   2   9   1      443.64      501.63      5.03 o 
   3   9   1      411.68      429.55      4.27 o 
   4   9   1        8.79        7.91      0.62 o 
   5   9   1       48.56       57.63      2.04 o 
   6   9   1      831.36      790.96      9.25 o 
   7   9   1      327.09      269.00      5.91 o 
   8   9   1        2.71       -1.48      2.18 o 
   9   9   1        5.17        4.52      2.11 o 
  10   9   1       20.65       16.36      2.64 o 
  11   9   1       24.49       43.02      4.03 o 
  12   9   1        5.75        7.18      3.57 o 
 -12  10   1        2.82        6.23      3.07 o 
 -11  10   1       12.40       12.41      2.95 o 
 -10  10   1       17.63       19.06      3.06 o 
  -9  10   1      113.73      125.89      4.36 o 
  -8  10   1      227.12      253.47      5.89 o 
  -7  10   1       94.31       78.67      3.22 o 
  -6  10   1      164.97      135.89      2.80 o 
  -5  10   1      103.09      114.01      2.29 o 
  -4  10   1        0.09        3.30      0.63 o 
  -3  10   1      592.38      650.84      9.51 o 
  -2  10   1      144.33      157.71      3.13 o 
  -1  10   1      329.39      343.88      5.90 o 
   0  10   1       84.27       99.71      2.72 o 
   1  10   1      658.26      748.90      7.62 o 
   2  10   1     1484.71     1455.22     14.19 o 
   3  10   1       63.09       63.78      1.41 o 
   4  10   1       42.38       49.89      1.71 o 
   5  10   1       33.56       29.97      1.25 o 
   6  10   1       15.20       20.71      1.63 o 
   7  10   1       83.42       77.29      3.36 o 
   8  10   1       40.19       38.88      2.79 o 
   9  10   1       11.18       12.10      2.29 o 
  10  10   1        9.31        9.86      2.76 o 
  11  10   1        6.71        8.72      6.52 o 
  12  10   1        2.07       -1.30      2.93 o 
 -12  11   1        5.16        4.08      3.34 o 
 -11  11   1        0.18        2.21      2.60 o 
 -10  11   1        0.01       -2.14      2.14 o 
  -9  11   1        0.39       -1.82      1.82 o 
  -8  11   1        0.17       -1.64      1.64 o 
  -7  11   1      118.44      111.26      4.45 o 
  -6  11   1       24.76       32.58      1.74 o 
  -5  11   1       14.83       14.60      1.03 o 
  -4  11   1      452.69      479.52      5.94 o 
  -3  11   1        1.01       -0.89      0.89 o 
  -2  11   1      710.21      630.99     16.83 o 
  -1  11   1       42.30       30.66      1.24 o 
   0  11   1        0.07       -0.44      0.44 o 
   1  11   1      189.23      200.57      2.73 o 
   2  11   1     1303.81     1431.42     14.00 o 
   3  11   1      304.61      275.44      3.27 o 
   4  11   1      167.69      167.65      2.50 o 
   5  11   1        6.87        2.01      1.06 o 
   6  11   1        0.06       -0.12      0.97 o 
   7  11   1      379.61      361.31      7.15 o 
   8  11   1      138.63      139.59      4.48 o 
   9  11   1        5.59        2.81      2.34 o 
  10  11   1       28.59       23.51      3.16 o 
  11  11   1        0.58       -0.12      2.71 o 
  12  11   1        2.04        0.39      3.17 o 
 -12  12   1       13.26       11.03      3.44 o 
 -11  12   1        1.33       -1.86      2.59 o 
 -10  12   1        1.10       -0.28      2.60 o 
  -9  12   1        1.95        4.44      3.70 o 
  -8  12   1        0.22       -1.61      1.61 o 
  -7  12   1      111.39      111.54      5.31 o 
  -6  12   1       18.40       23.23      1.57 o 
  -5  12   1       15.04        8.70      1.52 o 
  -4  12   1      143.08      130.14      2.70 o 
  -3  12   1        2.93        1.34      0.97 o 
  -2  12   1        5.58       17.54      1.63 o 
  -1  12   1      255.70      283.05      4.54 o 
   0  12   1       28.65       15.19      0.72 o 
   1  12   1       58.88       65.46      1.70 o 
   2  12   1      299.61      282.70      3.37 o 
   3  12   1        0.28       -0.59      0.65 o 
   4  12   1      179.74      189.13      2.71 o 
   5  12   1       70.67       65.79      2.31 o 
   6  12   1      208.48      174.88      4.44 o 
   7  12   1       76.00       79.70      3.41 o 
   8  12   1        1.79        2.19      2.92 o 
   9  12   1        0.20       -0.15      2.15 o 
  10  12   1        3.48        2.58      2.58 o 
  11  12   1        1.33        0.35      2.70 o 
 -12  13   1        0.06       -2.91      2.93 o 
 -11  13   1       28.99       25.90      3.74 o 
 -10  13   1       34.90       48.08      7.26 o 
  -9  13   1       87.49       84.51      4.25 o 
  -8  13   1       48.52       48.19      3.23 o 
  -7  13   1      141.89      115.19      3.75 o 
  -6  13   1        0.41       -0.91      1.06 o 
  -5  13   1        2.30        2.82      0.80 o 
  -4  13   1        2.14        1.15      0.79 o 
  -3  13   1        3.64        6.23      1.12 o 
  -2  13   1       10.06        8.57      2.17 o 
  -1  13   1      540.75      585.07      8.34 o 
   0  13   1      241.72      271.38      3.45 o 
   1  13   1      301.44      282.99      4.29 o 
   2  13   1        7.82        7.87      0.95 o 
   3  13   1        0.85        0.15      0.59 o 
   4  13   1       35.39       27.89      1.13 o 
   5  13   1       27.33       26.98      1.67 o 
   6  13   1        1.12       -1.68      1.68 o 
   7  13   1       18.25       16.02      2.42 o 
   8  13   1        9.26        5.90      2.35 o 
   9  13   1        0.64       -1.71      2.22 o 
  10  13   1        4.99        5.89      2.79 o 
  11  13   1        2.64       -0.29      2.99 o 
 -12  14   1        1.11        3.64      4.21 o 
 -11  14   1        0.85       -1.69      2.82 o 
 -10  14   1        8.98       11.40      2.80 o 
  -9  14   1       24.73       29.67      3.41 o 
  -8  14   1       11.39       18.16      2.90 o 
  -7  14   1        9.00        9.54      2.04 o 
  -6  14   1        6.78        8.28      1.62 o 
  -5  14   1       32.13       29.19      2.32 o 
  -4  14   1      135.69      147.01      2.93 o 
  -3  14   1      110.79      112.94      3.01 o 
  -2  14   1       64.82       62.95      3.04 o 
  -1  14   1       32.94       47.90      2.18 o 
   0  14   1      115.52      120.42      2.03 o 
   1  14   1       25.52       22.05      0.98 o 
   2  14   1       67.12       62.14      1.47 o 
   3  14   1      218.22      220.89      2.86 o 
   4  14   1      202.31      213.22      3.23 o 
   5  14   1       60.91       59.09      2.49 o 
   6  14   1      134.29      111.59      5.79 o 
   7  14   1        6.31        5.88      2.12 o 
   8  14   1        3.54        3.23      2.10 o 
   9  14   1        0.05       -2.18      2.18 o 
  10  14   1       13.12       17.25      4.00 o 
  11  14   1        3.17        3.44      3.01 o 
 -11  15   1       63.86       72.64      4.84 o 
 -10  15   1        0.73        0.68      2.52 o 
  -9  15   1        2.27       -1.15      2.20 o 
  -8  15   1        0.47        1.23      2.03 o 
  -7  15   1       13.17       12.58      2.18 o 
  -6  15   1       22.58       13.09      1.55 o 
  -5  15   1        7.02       10.08      3.52 o 
  -4  15   1        2.77        2.39      0.89 o 
  -3  15   1        5.31        4.55      1.21 o 
  -2  15   1      422.80      374.22      6.85 o 
  -1  15   1       98.32      114.00      3.39 o 
   0  15   1      330.89      323.61      4.48 o 
   1  15   1      508.90      516.62      6.13 o 
   2  15   1       19.84       18.12      1.04 o 
   3  15   1      152.65      149.49      2.99 o 
   4  15   1       52.05       57.59      1.96 o 
   5  15   1       10.51        8.72      2.33 o 
   6  15   1        0.37       -0.18      2.09 o 
   7  15   1        8.48        6.32      2.12 o 
   8  15   1       11.58        6.00      2.33 o 
   9  15   1       10.73       18.91      3.04 o 
  10  15   1        6.35        4.31      2.85 o 
  11  15   1       16.11       10.43      3.50 o 
 -11  16   1       37.77       51.12      4.47 o 
 -10  16   1       19.33       16.29      3.15 o 
  -9  16   1        7.39       -2.23      2.23 o 
  -8  16   1        2.88       -0.58      2.09 o 
  -7  16   1       22.86       18.96      2.32 o 
  -6  16   1       58.65       61.54      4.05 o 
  -5  16   1       25.71       28.14      2.88 o 
  -4  16   1       10.42        9.80      2.12 o 
  -3  16   1       80.07       79.32      3.22 o 
  -2  16   1      108.93      107.36      8.18 o 
  -1  16   1      112.48      108.43      3.30 o 
   0  16   1       89.34       90.13      2.21 o 
   1  16   1       41.97       44.36      1.47 o 
   2  16   1        0.29        0.98      0.79 o 
   3  16   1       46.24       41.01      1.57 o 
   4  16   1       61.09       47.66      1.82 o 
   5  16   1        6.91        3.54      1.70 o 
   6  16   1       16.12        8.76      2.66 o 
   7  16   1       24.06       19.63      2.53 o 
   8  16   1       56.05       62.90      5.76 o 
   9  16   1        0.60       -3.35      4.68 o 
  10  16   1       12.64       22.57      4.40 o 
 -11  17   1       13.27       17.55      5.67 o 
 -10  17   1        1.86       -2.51      2.51 o 
  -9  17   1        3.43        1.79      2.43 o 
  -8  17   1        5.19       -1.36      2.06 o 
  -7  17   1       30.24       35.26      2.79 o 
  -6  17   1        5.72        3.15      5.06 o 
  -5  17   1        0.80       -1.83      1.83 o 
  -4  17   1       10.59        6.83      4.13 o 
  -3  17   1        2.76        2.02      1.70 o 
  -2  17   1       17.38       18.64      2.25 o 
  -1  17   1       33.25       39.03      2.15 o 
   0  17   1      116.78      116.03      2.09 o 
   1  17   1        3.02        0.22      0.93 o 
   2  17   1       48.03       38.07      1.42 o 
   3  17   1        8.94       12.88      1.20 o 
   4  17   1        3.46        1.22      1.05 o 
   5  17   1       32.53       28.38      2.37 o 
   6  17   1       22.00       18.73      2.32 o 
   7  17   1        1.15       -0.39      2.62 o 
   8  17   1        0.36        1.40      2.18 o 
   9  17   1        2.01       -1.00      2.57 o 
  10  17   1        1.46        0.19      4.57 o 
 -10  18   1       24.14       21.36      3.49 o 
  -9  18   1        3.99        4.52      2.60 o 
  -8  18   1        0.02       -1.08      2.19 o 
  -7  18   1        0.29        0.44      1.86 o 
  -6  18   1        0.88       -2.39      2.86 o 
  -5  18   1      105.37       95.97      4.88 o 
  -4  18   1        1.64       -1.21      2.72 o 
  -3  18   1       55.25       46.60      3.13 o 
  -2  18   1      269.64      280.79      7.26 o 
  -1  18   1      148.33      174.65      4.42 o 
   0  18   1      711.41      693.94      8.64 o 
   1  18   1       19.62       19.92      1.81 o 
   2  18   1      103.06       97.29      2.62 o 
   3  18   1      105.55       84.07      2.27 o 
   4  18   1      121.14      106.48      3.42 o 
   5  18   1       14.17       12.19      2.80 o 
   6  18   1        0.98        0.98      1.99 o 
   7  18   1        2.22        2.32      2.16 o 
   8  18   1        0.56        1.07      2.32 o 
   9  18   1       38.81       47.71      3.90 o 
  10  18   1       35.14       42.39      4.22 o 
 -10  19   1       18.58       27.41      4.49 o 
  -9  19   1        1.45        3.19      2.61 o 
  -8  19   1        0.84        0.00      2.27 o 
  -7  19   1        3.89       -0.57      2.57 o 
  -6  19   1        0.50       -1.16      4.51 o 
  -5  19   1        4.31        3.43      2.43 o 
  -4  19   1        4.50        1.37      2.27 o 
  -3  19   1        1.37       -1.18      1.87 o 
  -2  19   1       17.41       24.26      2.52 o 
  -1  19   1      223.03      239.41      4.83 o 
   0  19   1        0.12        6.43      2.36 o 
   1  19   1       15.76       15.41      1.26 o 
   2  19   1        2.93        6.03      1.09 o 
   3  19   1       80.38       90.36      2.66 o 
   4  19   1      258.44      231.76      4.59 o 
   5  19   1       19.43       21.92      2.34 o 
   6  19   1       60.15       55.90      3.26 o 
   7  19   1       22.00       22.28      2.75 o 
   8  19   1       19.99       21.31      3.02 o 
   9  19   1        3.74        0.72      2.68 o 
  -9  20   1        0.93       -2.27      2.27 o 
  -8  20   1        2.74        1.93      2.27 o 
  -7  20   1        2.69       -2.47      2.47 o 
  -6  20   1        5.47       -0.57      2.49 o 
  -5  20   1       31.15       35.63      3.59 o 
  -4  20   1       38.38       35.23      3.29 o 
  -3  20   1        0.00       -2.99      2.99 o 
  -2  20   1       32.82       34.66      2.86 o 
  -1  20   1        0.00        4.56      1.79 o 
   0  20   1        6.95        5.03      1.34 o 
   1  20   1       64.17       66.88      2.28 o 
   2  20   1       61.76       61.12      2.62 o 
   3  20   1      105.61      107.29      3.42 o 
   4  20   1       40.70       48.50      2.65 o 
   5  20   1      112.80      119.87      4.18 o 
   6  20   1        9.04       12.28      2.31 o 
   7  20   1        3.92        4.46      3.13 o 
   8  20   1        0.20       -2.68      2.68 o 
   9  20   1        0.01        1.09      2.65 o 
  -9  21   1        1.29       -0.22      2.63 o 
  -8  21   1        0.85       -0.58      2.94 o 
  -7  21   1        3.76       -2.57      2.57 o 
  -6  21   1        2.37        0.37      2.56 o 
  -5  21   1        8.80        5.02      2.68 o 
  -4  21   1        0.31       -0.13      2.20 o 
  -3  21   1       10.06        4.15      2.28 o 
  -2  21   1        0.05       -1.78      1.78 o 
  -1  21   1       14.49       12.17      2.91 o 
   0  21   1        0.97       -0.17      2.14 o 
   1  21   1       25.90       34.31      2.48 o 
   2  21   1       10.88        7.55      1.52 o 
   3  21   1        0.48       -0.45      1.87 o 
   4  21   1       28.80       28.64      2.25 o 
   5  21   1       11.32        9.11      2.70 o 
   6  21   1        0.13       -1.25      1.87 o 
   7  21   1        0.15       -2.11      2.11 o 
   8  21   1        1.37       -2.61      3.01 o 
  -8  22   1        1.46        3.90      3.60 o 
  -7  22   1       13.79       12.09      3.48 o 
  -6  22   1       19.63       15.56      3.28 o 
  -5  22   1        0.00        1.74      2.48 o 
  -4  22   1        8.12        6.70      2.71 o 
  -3  22   1       32.48       28.66      3.09 o 
  -2  22   1       10.43        6.41      2.15 o 
  -1  22   1        0.14       -1.09      1.09 o 
   0  22   1        4.69        6.19      1.89 o 
   1  22   1       45.38       46.93      2.33 o 
   2  22   1       58.13       50.96      2.79 o 
   3  22   1        7.21        2.35      1.51 o 
   4  22   1        1.93        3.70      1.64 o 
   5  22   1        0.94        2.75      2.61 o 
   6  22   1        0.07       -2.57      2.57 o 
   7  22   1        4.82        6.81      2.51 o 
   8  22   1        2.34        5.06      2.75 o 
  -7  23   1        0.37       -2.87      2.87 o 
  -6  23   1       15.95       15.17      3.34 o 
  -5  23   1       18.99       21.36      6.08 o 
  -4  23   1       48.11       53.06      4.09 o 
  -3  23   1       25.23       26.83      3.10 o 
  -2  23   1       51.36       62.42      3.77 o 
  -1  23   1       63.15       61.37      2.93 o 
   0  23   1        0.62        0.10      1.38 o 
   1  23   1        8.57        7.17      1.38 o 
   2  23   1        1.59        0.82      1.42 o 
   3  23   1        1.21        1.27      1.56 o 
   4  23   1        0.00        0.01      1.67 o 
   5  23   1        6.92        9.79      2.91 o 
   6  23   1        0.33       -2.75      2.75 o 
   7  23   1        1.32        5.11      2.68 o 
  -7  24   1       13.58        9.63      3.57 o 
  -6  24   1        3.97        2.41      3.16 o 
  -5  24   1        5.99        5.46      4.06 o 
  -4  24   1        0.17       -0.09      2.56 o 
  -3  24   1        4.18        5.48      2.59 o 
  -2  24   1       15.36       20.54      2.84 o 
  -1  24   1        2.15        2.02      1.44 o 
   0  24   1        0.28       -1.40      1.40 o 
   1  24   1       18.81       16.54      1.81 o 
   2  24   1        1.28        0.82      1.97 o 
   3  24   1       22.34       22.54      3.11 o 
   4  24   1       55.46       60.80      3.52 o 
   5  24   1       49.89       66.57      4.74 o 
   6  24   1       16.96       18.63      4.89 o 
  -6  25   1       13.49        6.29      3.33 o 
  -5  25   1        4.27        4.01      3.47 o 
  -4  25   1        0.11       -2.54      2.54 o 
  -3  25   1        2.36        4.01      2.64 o 
  -2  25   1        5.66        5.51      2.10 o 
  -1  25   1        0.17       -0.66      2.06 o 
   0  25   1        0.01       -1.54      1.54 o 
   1  25   1       13.27       12.72      1.85 o 
   2  25   1        1.62       -1.51      1.51 o 
   3  25   1       14.63       12.22      2.90 o 
   4  25   1        6.65        6.64      2.76 o 
   5  25   1        3.42        1.97      2.98 o 
  -5  26   1        0.01       -1.48      2.96 o 
  -4  26   1        1.65       -2.02      4.48 o 
  -3  26   1        1.32        3.20      2.62 o 
  -2  26   1        8.65        5.37      2.08 o 
  -1  26   1        1.17        0.64      2.20 o 
   0  26   1       21.60       18.87      2.37 o 
   1  26   1       10.63       12.98      1.87 o 
   2  26   1       15.92       26.84      4.32 o 
   3  26   1        1.75        0.09      2.49 o 
   4  26   1        0.21       -1.67      2.87 o 
  -3  27   1        0.49        1.41      2.62 o 
  -2  27   1       11.83       10.78      2.78 o 
  -1  27   1        2.48       -0.18      2.26 o 
   0  27   1        0.02       -2.68      2.68 o 
   1  27   1        3.92        0.75      1.66 o 
   2  27   1        0.19       -2.22      2.22 o 
   3  27   1        2.85        2.55      2.64 o 
 -13   0   2        5.11       -4.97      4.97 o 
 -12   0   2        4.54       -1.44      5.39 o 
 -11   0   2       42.51       27.78      3.77 o 
 -10   0   2       91.02      107.32      4.45 o 
  -9   0   2      137.08      153.42      4.88 o 
  -8   0   2       22.17       28.92      2.72 o 
  -7   0   2     1123.32     1064.60     17.48 o 
  -6   0   2      492.81      424.72      7.95 o 
  -5   0   2      490.41      544.35     11.50 o 
  -4   0   2     3209.05     3362.22     47.15 o 
  -3   0   2     3930.60     3917.61     48.33 o 
  -2   0   2    12195.39    11281.60    116.86 o 
  -1   0   2     3051.42     2614.72     29.98 o 
   0   0   2     2813.04     2876.44     32.89 o 
   1   0   2     3873.86     3866.46     39.79 o 
   2   0   2        9.36        8.32      1.86 o 
   3   0   2     4741.59     5111.96     65.00 o 
   4   0   2     4640.44     4598.54     67.47 o 
   5   0   2        1.17        1.40      1.14 o 
   6   0   2       16.66       13.89      4.10 o 
   7   0   2       19.45       16.59      2.04 o 
   8   0   2       33.86       21.70      2.42 o 
   9   0   2      434.29      371.80      8.75 o 
  10   0   2      292.55      331.62     10.44 o 
  11   0   2        7.60        7.45      3.88 o 
  12   0   2        1.21       -5.23      5.23 o 
 -14   1   2       15.45       27.72      8.49 o 
 -13   1   2        0.58       -3.71      3.71 o 
 -12   1   2       31.78       30.12      3.57 o 
 -11   1   2       19.86       19.83      2.46 o 
 -10   1   2       15.05       10.27      1.83 o 
  -9   1   2      106.93      111.97      2.99 o 
  -8   1   2      104.29      101.83      2.68 o 
  -7   1   2       96.66      102.72      2.50 o 
  -6   1   2      123.60      143.73      2.56 o 
  -5   1   2       18.21       35.11      1.16 o 
  -4   1   2       24.12       31.68      1.71 o 
  -3   1   2      432.36      424.14      4.16 o 
  -2   1   2     2589.17     2700.90     20.89 o 
  -1   1   2      815.38      761.62      6.12 o 
   0   1   2     8561.84     8449.53     67.48 o 
   1   1   2     5276.73     5300.63     38.41 o 
   2   1   2      381.64      406.11      3.67 o 
   3   1   2       43.71       53.84      1.44 o 
   4   1   2     1339.04     1444.73     15.89 o 
   5   1   2       35.00       42.93      1.61 o 
   6   1   2        0.38       -0.89      0.89 o 
   7   1   2        0.03       -0.75      1.04 o 
   8   1   2       97.47       83.06      2.74 o 
   9   1   2        2.09        5.18      1.57 o 
  10   1   2        0.52        1.41      1.79 o 
  11   1   2        9.64        8.02      2.36 o 
  12   1   2        0.21       -0.98      2.85 o 
 -13   2   2        7.24       -0.57      5.70 o 
 -12   2   2        0.00       -1.46      3.56 o 
 -11   2   2       58.22       71.93      4.39 o 
 -10   2   2        0.64       -1.66      1.66 o 
  -9   2   2      158.78      179.89      3.74 o 
  -8   2   2        1.09        2.81      1.09 o 
  -7   2   2        3.22        1.01      0.85 o 
  -6   2   2      502.60      475.42      5.70 o 
  -5   2   2     1045.94     1004.37     10.46 o 
  -4   2   2      294.42      319.35      3.62 o 
  -3   2   2      116.43      144.92      1.87 o 
  -2   2   2     4055.73     3986.54     29.15 o 
  -1   2   2    14671.79    13974.18    102.15 o 
   0   2   2     6316.23     6105.47     46.28 o 
   1   2   2     1190.81     1181.67      9.38 o 
   2   2   2     1472.40     1481.95     12.30 o 
   3   2   2       33.62       26.30      0.97 o 
   4   2   2       56.40       44.12      1.44 o 
   5   2   2       60.01       88.54      2.21 o 
   6   2   2       14.01       15.05      1.29 o 
   7   2   2      215.90      207.10      3.92 o 
   8   2   2       85.19       90.03      2.88 o 
   9   2   2       23.95       28.29      2.07 o 
  10   2   2       40.32       41.73      2.77 o 
  11   2   2       30.49       43.77      3.98 o 
  12   2   2        1.40       -0.87      2.88 o 
 -13   3   2       11.95       10.05      3.43 o 
 -12   3   2        3.77        1.15      3.16 o 
 -11   3   2        4.83        1.90      2.13 o 
 -10   3   2       14.05       12.23      1.84 o 
  -9   3   2      112.91      112.47      2.99 o 
  -8   3   2      164.86      170.74      3.43 o 
  -7   3   2      114.19      122.32      2.50 o 
  -6   3   2      174.68      171.82      3.28 o 
  -5   3   2     1447.64     1551.13     15.60 o 
  -4   3   2     1390.18     1392.60     13.91 o 
  -3   3   2    10354.86    10012.93     87.08 o 
  -2   3   2     6135.60     6533.25     51.81 o 
  -1   3   2     6324.66     6049.80     48.04 o 
   0   3   2     3385.80     3273.66     23.84 o 
   1   3   2     1672.65     1679.10     13.12 o 
   2   3   2       88.85       77.14      1.30 o 
   3   3   2     1022.37      995.35      9.07 o 
   4   3   2      361.18      410.69      5.03 o 
   5   3   2        7.12        5.32      0.87 o 
   6   3   2      395.83      408.16      5.81 o 
   7   3   2        0.50        1.23      1.07 o 
   8   3   2       16.39       24.50      1.87 o 
   9   3   2       22.81       25.69      2.25 o 
  10   3   2       22.85       23.17      4.11 o 
  11   3   2        3.54        3.64      2.71 o 
  12   3   2       35.07       37.01      4.22 o 
 -13   4   2       10.33        6.06      3.27 o 
 -12   4   2        6.22       -0.09      2.66 o 
 -11   4   2        0.00       -2.04      2.04 o 
 -10   4   2        0.85       -1.67      1.67 o 
  -9   4   2       86.44       92.53      3.09 o 
  -8   4   2       93.88       94.83      2.48 o 
  -7   4   2       31.25       26.25      1.31 o 
  -6   4   2        2.80        2.62      0.75 o 
  -5   4   2      597.29      650.54      7.13 o 
  -4   4   2     1299.01     1347.48     14.51 o 
  -3   4   2      837.23      817.04      8.41 o 
  -2   4   2      172.42      178.10      2.72 o 
  -1   4   2      368.70      336.13      3.78 o 
   0   4   2      198.96      180.21      1.77 o 
   1   4   2      848.29      846.92      7.56 o 
   2   4   2     1381.94     1412.44     12.37 o 
   3   4   2       76.89       65.94      1.37 o 
   4   4   2      390.24      393.18      4.85 o 
   5   4   2       10.04       13.76      1.06 o 
   6   4   2      197.38      194.96      3.57 o 
   7   4   2        2.87        4.45      1.21 o 
   8   4   2       70.26       54.75      2.35 o 
   9   4   2       15.15       18.45      2.08 o 
  10   4   2       14.72       10.42      2.39 o 
  11   4   2        3.39        2.61      2.73 o 
  12   4   2        8.38        9.35      3.32 o 
 -13   5   2        5.39        3.04      3.20 o 
 -12   5   2       16.09       22.36      3.57 o 
 -11   5   2       47.78       39.62      3.19 o 
 -10   5   2        0.09        0.23      1.93 o 
  -9   5   2       44.28       43.05      2.30 o 
  -8   5   2       60.86       66.13      2.86 o 
  -7   5   2        3.47        5.41      0.96 o 
  -6   5   2       66.01       72.73      1.79 o 
  -5   5   2      225.78      203.41      2.88 o 
  -4   5   2     3370.64     3521.92     33.90 o 
  -3   5   2     2784.70     2818.20     28.97 o 
  -2   5   2     1065.56     1112.98     11.06 o 
  -1   5   2     1990.60     1921.66     15.68 o 
   0   5   2      177.41      191.34      1.94 o 
   1   5   2       70.21       68.63      1.14 o 
   2   5   2      299.63      311.59      3.28 o 
   3   5   2      801.65      812.20      7.57 o 
   4   5   2      122.02      150.14      2.54 o 
   5   5   2       10.31        9.28      0.98 o 
   6   5   2       28.10       26.80      1.43 o 
   7   5   2        3.61        1.87      1.17 o 
   8   5   2       44.98       42.90      2.41 o 
   9   5   2       89.44       93.65      3.49 o 
  10   5   2       11.70       13.56      2.48 o 
  11   5   2        2.88        0.89      2.39 o 
  12   5   2       30.56       34.29      4.25 o 
 -13   6   2        4.38       -3.02      3.02 o 
 -12   6   2        0.21       -2.57      2.57 o 
 -11   6   2       57.67       49.11      3.45 o 
 -10   6   2      156.95      166.49      5.05 o 
  -9   6   2        5.74        3.63      1.87 o 
  -8   6   2      186.01      195.07      3.68 o 
  -7   6   2       11.81       10.44      1.06 o 
  -6   6   2        0.65        1.94      0.76 o 
  -5   6   2      182.77      152.59      2.95 o 
  -4   6   2      100.78       91.31      1.45 o 
  -3   6   2      154.16      128.15      1.97 o 
  -2   6   2        0.10       -0.18      0.38 o 
  -1   6   2      133.08      133.48      1.69 o 
   0   6   2        2.85        9.81      0.90 o 
   1   6   2     1864.23     1854.82     15.91 o 
   2   6   2      581.22      572.39      5.44 o 
   3   6   2      222.46      216.69      2.67 o 
   4   6   2       24.83       36.06      1.29 o 
   5   6   2       75.36       81.52      2.02 o 
   6   6   2      229.50      234.06      3.74 o 
   7   6   2      676.70      698.05      9.04 o 
   8   6   2        6.40       12.63      2.87 o 
   9   6   2        2.44        5.76      2.10 o 
  10   6   2       12.55       18.56      2.97 o 
  11   6   2        1.19        1.03      2.36 o 
  12   6   2       13.52       17.86      4.24 o 
 -13   7   2        4.72        8.88      4.06 o 
 -12   7   2        6.35        2.67      2.87 o 
 -11   7   2       20.78       16.97      2.68 o 
 -10   7   2       23.28       21.97      2.53 o 
  -9   7   2      141.07      144.58      5.02 o 
  -8   7   2      228.90      226.41      7.00 o 
  -7   7   2      114.08      116.61      2.44 o 
  -6   7   2      522.25      528.02      7.46 o 
  -5   7   2      450.49      442.65      4.71 o 
  -4   7   2       73.69       69.38      1.56 o 
  -3   7   2      591.94      648.47      6.85 o 
  -2   7   2      402.67      426.58      5.53 o 
  -1   7   2       55.96       52.47      1.13 o 
   0   7   2      935.84      968.17      8.51 o 
   1   7   2      642.57      653.33      6.72 o 
   2   7   2     1606.40     1731.20     15.01 o 
   3   7   2      439.57      421.38      4.36 o 
   4   7   2     1048.85     1164.40     11.24 o 
   5   7   2      278.26      267.37      3.84 o 
   6   7   2       57.82       75.30      2.23 o 
   7   7   2       10.59        8.42      1.42 o 
   8   7   2       36.45       38.18      2.34 o 
   9   7   2        0.17       -1.97      1.97 o 
  10   7   2       19.22       23.61      2.84 o 
  11   7   2        0.16       -2.20      2.20 o 
  12   7   2        0.02       -3.63      4.37 o 
 -13   8   2        2.89        3.13      3.69 o 
 -12   8   2        1.09       -0.11      2.52 o 
 -11   8   2        0.01       -1.36      2.10 o 
 -10   8   2       29.32       22.20      2.65 o 
  -9   8   2       24.57       21.49      2.42 o 
  -8   8   2      525.74      521.75      9.21 o 
  -7   8   2       73.96       78.73      2.35 o 
  -6   8   2      320.45      313.48      3.99 o 
  -5   8   2      304.32      327.90      4.48 o 
  -4   8   2       38.73       38.80      1.21 o 
  -3   8   2      286.78      309.26      3.65 o 
  -2   8   2      631.20      619.45      7.69 o 
  -1   8   2       51.39       42.68      1.18 o 
   0   8   2        5.53        2.49      0.43 o 
   1   8   2      265.12      264.45      3.14 o 
   2   8   2        6.60        3.49      0.52 o 
   3   8   2     1074.04     1038.45      9.45 o 
   4   8   2      595.95      620.05      6.17 o 
   5   8   2       31.18       30.43      1.35 o 
   6   8   2      341.26      354.13      5.01 o 
   7   8   2      366.92      328.09      5.81 o 
   8   8   2        6.13        1.19      1.88 o 
   9   8   2       38.33       45.11      3.52 o 
  10   8   2       15.81       20.76      3.19 o 
  11   8   2        3.42        1.00      2.80 o 
  12   8   2        0.92       -3.40      4.18 o 
 -13   9   2        3.17       -3.95      3.95 o 
 -12   9   2        0.74       -1.48      2.71 o 
 -11   9   2       16.96       17.42      2.78 o 
 -10   9   2       23.10       23.46      3.07 o 
  -9   9   2        1.95        0.74      2.04 o 
  -8   9   2       73.21       60.55      3.97 o 
  -7   9   2      175.91      156.05      4.22 o 
  -6   9   2      319.39      335.69      4.83 o 
  -5   9   2     1017.48     1101.26     12.32 o 
  -4   9   2      461.31      495.49      5.60 o 
  -3   9   2       39.17       42.00      1.34 o 
  -2   9   2      447.43      489.76      7.34 o 
  -1   9   2       69.92       79.96      2.51 o 
   0   9   2      635.77      650.03     11.37 o 
   1   9   2      136.98      176.64      2.58 o 
   2   9   2       73.45       60.74      1.45 o 
   3   9   2       46.16       45.87      1.73 o 
   4   9   2      215.35      234.24      2.97 o 
   5   9   2       12.83       12.08      1.04 o 
   6   9   2        0.08       -1.01      1.01 o 
   7   9   2       98.62       97.93      3.79 o 
   8   9   2      108.64      107.68      4.16 o 
   9   9   2       53.15       56.55      3.39 o 
  10   9   2       39.35       44.73      3.90 o 
  11   9   2        0.34       -1.92      2.56 o 
  12   9   2        3.65        5.30      3.92 o 
 -13  10   2        4.75       -2.89      3.60 o 
 -12  10   2        0.41        0.21      3.80 o 
 -11  10   2       14.28       13.96      2.72 o 
 -10  10   2        3.83        6.36      2.22 o 
  -9  10   2       23.72       26.83      2.60 o 
  -8  10   2        0.80       -1.46      1.78 o 
  -7  10   2      105.95      101.56      3.08 o 
  -6  10   2       11.37       11.65      1.13 o 
  -5  10   2       17.95       15.74      1.23 o 
  -4  10   2      584.33      590.69      7.07 o 
  -3  10   2       49.05       44.52      2.16 o 
  -2  10   2      157.20      162.86      3.31 o 
  -1  10   2       92.47       84.45      2.15 o 
   0  10   2     1034.99     1116.46     11.99 o 
   1  10   2      698.80      715.63      7.45 o 
   2  10   2        1.18        2.74      0.49 o 
   3  10   2      188.45      170.54      3.03 o 
   4  10   2       67.47       64.63      1.80 o 
   5  10   2       14.06        8.92      1.00 o 
   6  10   2       29.51       17.25      3.70 o 
   7  10   2       75.24       62.27      5.27 o 
   8  10   2        2.78        1.25      1.94 o 
   9  10   2      105.34      124.35      5.24 o 
  10  10   2       17.50       17.12      3.11 o 
  11  10   2        1.71        4.17      3.00 o 
 -12  11   2       12.02        3.20      3.00 o 
 -11  11   2       40.85       48.43      3.96 o 
 -10  11   2       68.53       80.83      3.92 o 
  -9  11   2        1.56       -1.58      1.95 o 
  -8  11   2       48.35       55.89      4.06 o 
  -7  11   2      366.54      367.22      6.14 o 
  -6  11   2        4.70        3.93      1.17 o 
  -5  11   2       26.98       28.81      1.91 o 
  -4  11   2       28.07       26.98      1.94 o 
  -3  11   2      583.09      576.81      8.76 o 
  -2  11   2      610.01      679.39      9.83 o 
  -1  11   2       92.45       70.85      2.32 o 
   0  11   2       18.94       20.94      0.82 o 
   1  11   2       54.16       63.19      1.28 o 
   2  11   2      683.07      687.21      6.05 o 
   3  11   2     1011.68     1129.09     10.78 o 
   4  11   2       69.48       61.90      1.57 o 
   5  11   2       98.31       97.97      2.75 o 
   6  11   2      233.10      222.79      8.81 o 
   7  11   2      173.97      191.57      5.11 o 
   8  11   2        0.43        0.24      2.18 o 
   9  11   2       34.50       44.76      3.69 o 
  10  11   2       29.23       33.13      3.64 o 
  11  11   2        4.98        6.28      3.07 o 
 -12  12   2        0.12       -2.81      2.81 o 
 -11  12   2        3.22        0.25      2.72 o 
 -10  12   2        3.59        5.89      2.53 o 
  -9  12   2        4.58        3.53      2.24 o 
  -8  12   2       27.40       27.07      2.42 o 
  -7  12   2        1.44       -1.01      1.66 o 
  -6  12   2       42.11       48.43      2.05 o 
  -5  12   2       74.83       87.34      1.98 o 
  -4  12   2      153.59      147.66      2.88 o 
  -3  12   2       30.94       36.68      1.78 o 
  -2  12   2      111.82      123.89      2.95 o 
  -1  12   2      151.10      153.92      3.54 o 
   0  12   2       33.71       44.95      1.07 o 
   1  12   2      187.06      186.37      2.82 o 
   2  12   2       14.97       15.09      0.99 o 
   3  12   2        0.02        0.53      0.77 o 
   4  12   2       90.19      102.50      2.23 o 
   5  12   2       18.25       12.16      1.48 o 
   6  12   2        0.67        3.05      1.70 o 
   7  12   2       64.43       57.21      3.54 o 
   8  12   2        0.58        1.74      2.22 o 
   9  12   2        7.26        9.47      2.75 o 
  10  12   2        0.00       -0.32      2.60 o 
  11  12   2       23.15       29.18      3.84 o 
 -12  13   2       20.18       16.91      3.60 o 
 -11  13   2       25.65       24.60      3.50 o 
 -10  13   2       13.83       14.86      4.36 o 
  -9  13   2        3.49       -2.04      2.06 o 
  -8  13   2       32.39       33.40      3.03 o 
  -7  13   2       17.85       16.07      2.42 o 
  -6  13   2      181.08      197.91      3.87 o 
  -5  13   2        1.22        1.37      1.00 o 
  -4  13   2       39.32       46.19      1.62 o 
  -3  13   2      137.72      169.54      3.79 o 
  -2  13   2       17.55       19.82      1.38 o 
  -1  13   2        9.39       10.89      0.98 o 
   0  13   2        9.59        5.60      0.65 o 
   1  13   2        2.07        0.77      0.71 o 
   2  13   2       33.70       27.34      1.20 o 
   3  13   2      242.39      260.98      3.37 o 
   4  13   2      216.38      199.54      3.25 o 
   5  13   2      209.28      207.76      4.14 o 
   6  13   2        2.16       -0.34      1.86 o 
   7  13   2       10.70        6.90      2.53 o 
   8  13   2       39.66       36.10      3.27 o 
   9  13   2        1.02        2.04      2.50 o 
  10  13   2        0.12       -2.46      3.47 o 
  11  13   2       36.58       41.76      4.26 o 
 -12  14   2       19.62       17.94      3.74 o 
 -11  14   2        0.12       -2.66      2.66 o 
 -10  14   2        0.41       -2.31      2.31 o 
  -9  14   2        1.10        1.63      2.31 o 
  -8  14   2        0.06       -1.93      1.93 o 
  -7  14   2        1.12        2.80      1.83 o 
  -6  14   2       47.12       64.83      2.24 o 
  -5  14   2      110.63      102.79      2.82 o 
  -4  14   2      122.04      131.98      3.94 o 
  -3  14   2        2.46        3.47      1.18 o 
  -2  14   2      229.85      219.74      4.52 o 
  -1  14   2        0.14        1.64      0.68 o 
   0  14   2      354.04      342.63      4.38 o 
   1  14   2      571.21      560.11      6.68 o 
   2  14   2      123.10      111.61      2.23 o 
   3  14   2       21.87       15.86      1.11 o 
   4  14   2       46.18       55.07      2.09 o 
   5  14   2      101.70       83.79      2.99 o 
   6  14   2      113.73      109.05      4.27 o 
   7  14   2       36.32       27.92      2.95 o 
   8  14   2        4.36        6.17      2.47 o 
   9  14   2       23.26       20.61      3.18 o 
  10  14   2        0.12       -2.62      2.62 o 
  11  14   2        0.28        1.02      3.23 o 
 -11  15   2        0.35       -2.65      2.65 o 
 -10  15   2        7.13        4.89      2.69 o 
  -9  15   2        0.74       -2.11      2.13 o 
  -8  15   2        0.39        4.63      2.06 o 
  -7  15   2        0.61       -0.21      1.71 o 
  -6  15   2        1.04       -1.11      1.11 o 
  -5  15   2       42.31       39.01      3.17 o 
  -4  15   2        0.24        1.01      1.37 o 
  -3  15   2       73.44       92.53      2.91 o 
  -2  15   2        3.50        5.14      1.17 o 
  -1  15   2      348.28      335.75      9.65 o 
   0  15   2      971.80      935.19     10.42 o 
   1  15   2       25.18       27.35      1.56 o 
   2  15   2        1.98        1.76      0.90 o 
   3  15   2       71.26       56.60      2.04 o 
   4  15   2       34.53       21.17      1.70 o 
   5  15   2       26.34       26.39      2.12 o 
   6  15   2        0.05       -0.68      1.85 o 
   7  15   2       58.12       62.65      7.42 o 
   8  15   2        0.20        0.33      2.35 o 
   9  15   2       16.25       20.66      3.26 o 
  10  15   2        0.69        3.66      2.96 o 
 -11  16   2       11.02       11.25      4.89 o 
 -10  16   2        8.71        5.19      2.79 o 
  -9  16   2        7.77        7.63      2.63 o 
  -8  16   2       19.05       16.18      2.54 o 
  -7  16   2       26.37       27.33      3.18 o 
  -6  16   2       54.36       68.27      4.21 o 
  -5  16   2       47.51       46.43      3.45 o 
  -4  16   2        0.50       -1.03      1.80 o 
  -3  16   2       19.14       19.63      2.34 o 
  -2  16   2        0.03        2.32      1.27 o 
  -1  16   2      306.20      327.25      5.67 o 
   0  16   2      120.22      131.84      2.42 o 
   1  16   2       47.98       40.14      1.47 o 
   2  16   2       50.86       53.19      1.85 o 
   3  16   2       31.87       24.94      1.55 o 
   4  16   2        0.71       -1.15      1.15 o 
   5  16   2        1.52        5.96      1.55 o 
   6  16   2       33.88       34.89      2.85 o 
   7  16   2        1.78       -1.94      1.94 o 
   8  16   2       19.22       31.20      3.26 o 
   9  16   2        2.64        1.94      2.57 o 
  10  16   2       55.86       62.59      7.86 o 
 -11  17   2        8.98        4.81      3.30 o 
 -10  17   2       19.47       17.83      3.21 o 
  -9  17   2        0.04        0.04      2.35 o 
  -8  17   2       35.03       30.70      2.91 o 
  -7  17   2        7.01        4.73      1.94 o 
  -6  17   2       86.83       75.51      4.62 o 
  -5  17   2       28.78       33.67      3.18 o 
  -4  17   2       42.40       31.74      2.99 o 
  -3  17   2      263.18      256.56      7.20 o 
  -2  17   2       10.81       10.55      2.39 o 
  -1  17   2        3.31        7.61      1.97 o 
   0  17   2      130.88      109.99      2.27 o 
   1  17   2      364.41      348.56      5.52 o 
   2  17   2      383.25      355.21      5.33 o 
   3  17   2      168.51      157.55      5.51 o 
   4  17   2        0.15       -0.21      1.26 o 
   5  17   2        0.21       -0.15      1.41 o 
   6  17   2        2.08       -1.40      1.88 o 
   7  17   2        2.34        3.20      2.28 o 
   8  17   2       35.07       31.35      3.35 o 
   9  17   2        0.76       -2.57      2.57 o 
  10  17   2       11.37       18.61      4.41 o 
 -10  18   2        0.03       -0.88      2.76 o 
  -9  18   2       23.62       21.24      3.60 o 
  -8  18   2        8.80       10.29      2.43 o 
  -7  18   2        8.98        7.74      2.74 o 
  -6  18   2        0.18       -0.30      2.40 o 
  -5  18   2        1.55        1.98      2.24 o 
  -4  18   2       29.04       17.74      6.51 o 
  -3  18   2        8.30       11.30      2.70 o 
  -2  18   2        2.37        3.33      2.45 o 
  -1  18   2      613.92      630.22     10.99 o 
   0  18   2      178.30      179.33      3.87 o 
   1  18   2       20.79       16.82      1.47 o 
   2  18   2        0.02       -1.20      1.20 o 
   3  18   2       18.98       21.86      1.73 o 
   4  18   2        0.41        0.39      2.10 o 
   5  18   2       46.96       41.68      2.36 o 
   6  18   2       25.59       25.39      3.19 o 
   7  18   2       65.87       86.01      4.36 o 
   8  18   2        6.50        7.92      2.68 o 
   9  18   2        8.80       11.51      3.11 o 
 -10  19   2        2.39       -2.72      2.72 o 
  -9  19   2        0.04        2.21      2.47 o 
  -8  19   2        1.94        3.28      2.98 o 
  -7  19   2       22.30       15.93      4.71 o 
  -6  19   2        7.69        9.83      2.83 o 
  -5  19   2       10.74        8.68      2.60 o 
  -4  19   2       22.26       24.79      5.20 o 
  -3  19   2        0.00        1.17      2.04 o 
  -2  19   2       29.46       36.72      2.93 o 
  -1  19   2       58.95       62.88      2.54 o 
   0  19   2       45.84       56.18      2.52 o 
   1  19   2       66.43       56.39      2.24 o 
   2  19   2       11.33        7.59      1.43 o 
   3  19   2        3.90        5.00      1.41 o 
   4  19   2       50.39       49.48      2.36 o 
   5  19   2        6.29        9.45      1.73 o 
   6  19   2        7.59        5.10      2.11 o 
   7  19   2        1.70        0.25      2.33 o 
   8  19   2        5.77        3.84      2.77 o 
   9  19   2        1.78        2.71      2.83 o 
  -9  20   2        0.67       -2.80      2.80 o 
  -8  20   2        1.87        1.11      2.93 o 
  -7  20   2        9.36       10.70      3.88 o 
  -6  20   2        1.44        1.34      3.90 o 
  -5  20   2        2.65        0.74      2.34 o 
  -4  20   2       99.46       92.37      7.96 o 
  -3  20   2       22.41       17.60      2.63 o 
  -2  20   2        3.64        5.27      2.07 o 
  -1  20   2       89.22       76.37      2.72 o 
   0  20   2       13.98       12.02      1.62 o 
   1  20   2        1.46       -0.22      1.26 o 
   2  20   2       16.34       19.66      1.67 o 
   3  20   2        0.71        1.98      1.35 o 
   4  20   2        0.54        0.01      1.36 o 
   5  20   2        0.61        1.40      1.53 o 
   6  20   2        3.93        3.25      2.13 o 
   7  20   2       19.71       28.81      3.13 o 
   8  20   2        7.54        0.90      2.56 o 
  -9  21   2        4.17        5.28      3.62 o 
  -8  21   2        3.67        7.16      3.84 o 
  -7  21   2        2.86        4.25      3.68 o 
  -6  21   2        2.06        3.58      2.71 o 
  -5  21   2        1.05       -2.25      2.86 o 
  -4  21   2       23.30       26.43      3.63 o 
  -3  21   2       37.01       30.91      4.33 o 
  -2  21   2       51.84       49.10      2.81 o 
  -1  21   2      127.93      132.83      6.60 o 
   0  21   2        0.18        0.05      1.36 o 
   1  21   2       25.93       23.47      1.73 o 
   2  21   2       24.61       21.65      1.74 o 
   3  21   2        4.01        6.30      1.62 o 
   4  21   2        0.79        0.73      1.75 o 
   5  21   2        0.63       -0.60      1.51 o 
   6  21   2        8.35        7.20      2.41 o 
   7  21   2        0.92        1.85      2.25 o 
   8  21   2        3.47        3.62      2.67 o 
  -8  22   2       54.01       68.27      5.52 o 
  -7  22   2       16.07       20.10      4.77 o 
  -6  22   2        0.02       -1.79      2.60 o 
  -5  22   2        1.31        3.76      2.75 o 
  -4  22   2        0.04       -1.31      4.35 o 
  -3  22   2        0.50       -1.08      2.19 o 
  -2  22   2       22.34       26.35      3.39 o 
  -1  22   2       78.93       88.41      4.20 o 
   0  22   2       37.50       33.44      3.61 o 
   1  22   2        2.30        4.11      1.35 o 
   2  22   2       21.84       16.53      1.71 o 
   3  22   2        0.02       -0.10      1.39 o 
   4  22   2       18.96       20.71      2.13 o 
   5  22   2       10.45       14.36      1.95 o 
   6  22   2        2.23        7.35      2.43 o 
   7  22   2       18.55       24.04      3.28 o 
  -8  23   2        1.89        2.85      4.80 o 
  -7  23   2        1.91        1.70      3.19 o 
  -6  23   2        0.06       -3.34      3.34 o 
  -5  23   2        3.93        2.06      2.79 o 
  -4  23   2       14.50       19.26      3.34 o 
  -3  23   2       31.23       39.25      3.56 o 
  -2  23   2        6.57        4.71      2.05 o 
  -1  23   2        0.10        1.70      2.12 o 
   0  23   2        1.11        2.25      1.48 o 
   1  23   2        1.58       -1.24      1.24 o 
   2  23   2       22.50       24.88      1.90 o 
   3  23   2       34.71       47.83      2.39 o 
   4  23   2        6.21        4.57      1.65 o 
   5  23   2        0.06       -0.92      1.70 o 
   6  23   2        0.35        0.29      2.34 o 
  -7  24   2        0.00       -0.38      3.14 o 
  -6  24   2       10.90       16.59      4.83 o 
  -5  24   2       17.43       13.26      3.28 o 
  -4  24   2        0.13        2.20      2.64 o 
  -3  24   2        2.18       -1.47      1.97 o 
  -2  24   2        0.27       -0.18      2.27 o 
  -1  24   2        2.86        0.06      2.23 o 
   0  24   2        0.76       -0.13      1.45 o 
   1  24   2        4.48        3.74      1.45 o 
   2  24   2       29.55       38.51      2.56 o 
   3  24   2        4.71        3.28      1.58 o 
   4  24   2        9.51       17.83      2.91 o 
   5  24   2       22.05       26.12      2.92 o 
   6  24   2        0.02       -2.23      2.23 o 
  -6  25   2        3.77        0.84      3.13 o 
  -5  25   2       11.20       10.25      3.26 o 
  -4  25   2        1.23        0.19      2.76 o 
  -3  25   2       23.99       23.19      5.03 o 
  -2  25   2       10.07       11.87      2.76 o 
  -1  25   2        2.92       -1.41      2.53 o 
   0  25   2        1.79        1.80      1.62 o 
   1  25   2        4.13        4.45      1.52 o 
   2  25   2        5.77        5.19      1.62 o 
   3  25   2       13.72       11.92      2.28 o 
   4  25   2        0.91        2.37      1.97 o 
   5  25   2        9.34       13.08      3.39 o 
  -5  26   2        0.01       -0.61      2.98 o 
  -4  26   2       34.26       45.04      4.27 o 
  -3  26   2       19.10       22.19      2.81 o 
  -2  26   2        3.87        1.58      2.49 o 
  -1  26   2        1.27       -2.19      2.19 o 
   0  26   2       20.29       31.91      2.36 o 
   1  26   2        6.58        6.16      1.76 o 
   2  26   2        8.55       12.38      2.20 o 
   3  26   2        0.81       -1.86      1.86 o 
   4  26   2        1.09        0.24      2.00 o 
  -3  27   2        0.01        2.92      2.73 o 
  -2  27   2        4.84       -0.08      2.59 o 
  -1  27   2        1.74        2.19      2.44 o 
   0  27   2        0.06        0.67      2.34 o 
   1  27   2       13.24       19.28      2.60 o 
   2  27   2       16.59       18.37      3.26 o 
 -14   1   3        1.91       -3.48      4.76 o 
 -13   1   3        3.03       -2.36      4.14 o 
 -12   1   3       13.37        6.67      2.84 o 
 -11   1   3       39.10       42.22      2.94 o 
 -10   1   3      134.61      128.97      3.79 o 
  -9   1   3       23.96       16.47      1.60 o 
  -8   1   3        4.78       12.23      1.58 o 
  -7   1   3      104.48      122.54      2.76 o 
  -6   1   3     1380.62     1361.37     14.19 o 
  -5   1   3       30.23       38.00      1.31 o 
  -4   1   3     3959.90     4135.63     35.26 o 
  -3   1   3      125.48      146.56      1.98 o 
  -2   1   3       98.77      100.51      1.57 o 
  -1   1   3     1333.85     1362.38     11.40 o 
   0   1   3      119.43      126.72      1.66 o 
   1   1   3       39.83       25.95      0.76 o 
   2   1   3       85.55       52.82      1.33 o 
   3   1   3      101.65       77.61      1.98 o 
   4   1   3        7.66        9.52      1.01 o 
   5   1   3      284.72      269.14      4.35 o 
   6   1   3       91.91      112.74      2.87 o 
   7   1   3       57.17       56.35      2.33 o 
   8   1   3        2.78       -0.38      1.35 o 
   9   1   3       79.89       97.62      3.33 o 
  10   1   3        2.02        3.21      2.06 o 
  11   1   3        0.00        0.30      2.30 o 
  12   1   3        2.90        2.06      4.07 o 
 -14   2   3       18.75       19.68      6.16 o 
 -13   2   3        0.27       -3.78      3.78 o 
 -12   2   3        3.64        1.56      2.61 o 
 -11   2   3        1.38       -0.79      2.33 o 
 -10   2   3       62.65       55.75      2.71 o 
  -9   2   3      125.20      127.18      3.42 o 
  -8   2   3      142.36      134.11      3.05 o 
  -7   2   3       39.67       43.34      1.64 o 
  -6   2   3       21.97       27.17      1.27 o 
  -5   2   3      730.62      753.02      8.17 o 
  -4   2   3     4068.06     4335.07     39.07 o 
  -3   2   3      463.02      508.62      4.98 o 
  -2   2   3     1421.12     1342.57     11.85 o 
  -1   2   3     1850.34     1905.79     16.52 o 
   0   2   3     1194.71     1210.22      9.63 o 
   1   2   3      906.22      959.76      8.20 o 
   2   2   3     1076.02     1150.03     10.40 o 
   3   2   3      452.32      486.50      5.68 o 
   4   2   3      358.22      371.01      5.19 o 
   5   2   3     1169.10     1228.91     14.16 o 
   6   2   3      574.90      542.51      7.39 o 
   7   2   3       35.98       43.61      2.52 o 
   8   2   3       15.33       13.07      1.73 o 
   9   2   3       21.55       16.30      2.20 o 
  10   2   3       42.87       47.52      3.51 o 
  11   2   3        2.35       -2.46      2.46 o 
  12   2   3        0.92       -2.90      3.03 o 
 -14   3   3        5.55       -1.20      6.53 o 
 -13   3   3        9.32       11.38      4.58 o 
 -12   3   3       13.45       10.16      2.95 o 
 -11   3   3       31.17       29.50      4.36 o 
 -10   3   3        6.21        6.15      1.65 o 
  -9   3   3        4.00        7.97      1.40 o 
  -8   3   3       21.85       19.19      1.57 o 
  -7   3   3       34.70       38.17      1.54 o 
  -6   3   3       89.12       84.02      2.02 o 
  -5   3   3      403.21      407.33      4.59 o 
  -4   3   3       18.73       28.67      1.64 o 
  -3   3   3      830.26      821.18      8.01 o 
  -2   3   3      173.17      151.98      1.94 o 
  -1   3   3     2316.88     2186.19     18.87 o 
   0   3   3      485.19      481.69      4.39 o 
   1   3   3     1000.36     1094.29      9.82 o 
   2   3   3     1965.84     2024.72     17.62 o 
   3   3   3      693.68      804.68      8.13 o 
   4   3   3       52.42       51.66      1.77 o 
   5   3   3      437.70      444.98      6.18 o 
   6   3   3        6.58        6.46      1.22 o 
   7   3   3       18.75       17.02      1.64 o 
   8   3   3      199.27      192.29      5.64 o 
   9   3   3      200.54      196.61      4.88 o 
  10   3   3        0.03        0.15      1.79 o 
  11   3   3        0.09       -0.18      5.00 o 
  12   3   3        6.39        1.75      3.20 o 
 -13   4   3        3.58       -2.13      2.98 o 
 -12   4   3       29.95       20.62      3.38 o 
 -11   4   3        9.40        8.47      2.30 o 
 -10   4   3        4.87        1.05      1.90 o 
  -9   4   3       36.35       35.38      2.36 o 
  -8   4   3      138.63      150.92      3.17 o 
  -7   4   3      173.68      162.12      2.93 o 
  -6   4   3        1.88        1.50      0.77 o 
  -5   4   3        7.08        5.65      1.01 o 
  -4   4   3      507.70      502.55      5.64 o 
  -3   4   3      157.15      165.87      2.48 o 
  -2   4   3      503.44      493.59      7.04 o 
  -1   4   3      163.54      176.24      2.23 o 
   0   4   3       50.95       39.55      1.52 o 
   1   4   3      942.53      946.13      8.60 o 
   2   4   3     1704.57     1773.81     15.56 o 
   3   4   3      395.98      446.34      4.99 o 
   4   4   3       23.09       29.98      1.34 o 
   5   4   3        1.32        2.25      1.00 o 
   6   4   3        6.07        3.07      1.15 o 
   7   4   3      208.62      202.11      4.11 o 
   8   4   3        0.10        0.87      1.89 o 
   9   4   3        7.69        9.72      1.94 o 
  10   4   3       12.96       10.66      2.56 o 
  11   4   3        6.14        6.29      3.01 o 
  12   4   3        3.21        2.62      3.25 o 
 -13   5   3       12.82       11.20      5.67 o 
 -12   5   3        4.51       10.01      3.10 o 
 -11   5   3       81.69       72.51      3.81 o 
 -10   5   3       24.26       24.51      2.59 o 
  -9   5   3       46.33       45.44      2.30 o 
  -8   5   3       94.07       92.43      2.67 o 
  -7   5   3      171.57      177.07      3.23 o 
  -6   5   3      333.32      311.40      3.87 o 
  -5   5   3      913.93      939.73      9.89 o 
  -4   5   3       15.11       18.04      1.12 o 
  -3   5   3      319.27      374.65      4.38 o 
  -2   5   3      106.38      103.75      1.73 o 
  -1   5   3      286.65      299.85      3.63 o 
   0   5   3      301.31      288.09      3.08 o 
   1   5   3      279.32      316.49      3.74 o 
   2   5   3     1159.21     1199.49     10.82 o 
   3   5   3       22.73       21.25      0.98 o 
   4   5   3      877.60      874.27      8.93 o 
   5   5   3       58.20       58.96      2.06 o 
   6   5   3      110.34      105.91      2.83 o 
   7   5   3        1.20        0.14      1.32 o 
   8   5   3      253.11      244.62      5.27 o 
   9   5   3      121.55      115.15      4.49 o 
  10   5   3       13.95       18.78      2.77 o 
  11   5   3        6.51       10.09      3.24 o 
  12   5   3        0.02       -3.49      3.49 o 
 -13   6   3        1.03       -2.98      2.98 o 
 -12   6   3        9.92       10.48      3.02 o 
 -11   6   3        2.88        4.57      2.31 o 
 -10   6   3        9.97        5.37      2.08 o 
  -9   6   3        7.54        1.81      1.92 o 
  -8   6   3      517.38      554.45      8.20 o 
  -7   6   3      563.28      554.46      6.65 o 
  -6   6   3      372.85      380.16      4.79 o 
  -5   6   3       97.12       97.61      2.42 o 
  -4   6   3      275.48      280.58      3.84 o 
  -3   6   3      681.69      675.09      6.25 o 
  -2   6   3       55.45       56.69      1.20 o 
  -1   6   3     1053.29     1188.95     11.94 o 
   0   6   3      181.00      188.18      2.27 o 
   1   6   3      189.72      184.40      2.31 o 
   2   6   3        4.92        6.34      0.69 o 
   3   6   3      238.51      225.98      2.92 o 
   4   6   3      213.64      206.22      3.04 o 
   5   6   3       59.87       67.55      2.44 o 
   6   6   3      174.94      187.20      3.73 o 
   7   6   3        6.12        6.69      1.50 o 
   8   6   3       57.27       81.74      3.20 o 
   9   6   3       28.72       26.41      2.78 o 
  10   6   3        1.32        4.35      2.70 o 
  11   6   3       68.88       70.52      4.90 o 
  12   6   3        4.79        1.05      3.68 o 
 -13   7   3        0.13       -2.90      2.90 o 
 -12   7   3        0.17        2.42      2.82 o 
 -11   7   3        1.78        1.65      2.18 o 
 -10   7   3        3.07        2.75      2.31 o 
  -9   7   3      196.70      214.33      5.48 o 
  -8   7   3      909.60      906.44     14.01 o 
  -7   7   3      973.04      909.66      9.32 o 
  -6   7   3       42.86       40.19      2.13 o 
  -5   7   3      114.03      108.18      2.23 o 
  -4   7   3        6.73       13.53      0.67 o 
  -3   7   3      611.63      612.86      6.64 o 
  -2   7   3       10.51       16.85      0.67 o 
  -1   7   3      163.22      166.93      2.17 o 
   0   7   3       22.08       34.30      0.95 o 
   1   7   3      619.08      614.19      5.89 o 
   2   7   3     2245.12     2256.99     19.55 o 
   3   7   3      503.27      521.94      5.39 o 
   4   7   3      165.09      162.20      2.65 o 
   5   7   3      396.05      366.23      5.02 o 
   6   7   3      848.74      820.81     10.27 o 
   7   7   3      586.55      588.90      8.97 o 
   8   7   3      225.68      216.36      5.76 o 
   9   7   3       48.13       32.77      3.00 o 
  10   7   3        5.52        3.94      2.40 o 
  11   7   3        8.62        8.37      3.10 o 
 -13   8   3        5.08        1.23      3.54 o 
 -12   8   3        1.10       -2.25      2.35 o 
 -11   8   3        1.06       -2.05      2.05 o 
 -10   8   3      107.08      104.28      4.20 o 
  -9   8   3       22.18       29.49      3.87 o 
  -8   8   3        1.01       -1.73      1.73 o 
  -7   8   3      237.24      256.84      4.77 o 
  -6   8   3        0.04       -0.71      0.71 o 
  -5   8   3       30.48       28.94      1.35 o 
  -4   8   3      251.98      253.88      3.60 o 
  -3   8   3      155.10      179.96      2.57 o 
  -2   8   3      941.73      994.11     10.70 o 
  -1   8   3       74.56       88.55      1.63 o 
   0   8   3     1211.95     1270.45     11.12 o 
   1   8   3      299.45      238.86      2.80 o 
   2   8   3      241.00      263.41      3.11 o 
   3   8   3       10.19       19.78      0.98 o 
   4   8   3       30.15       26.91      1.22 o 
   5   8   3       12.27       16.43      1.37 o 
   6   8   3       38.51       41.04      2.00 o 
   7   8   3      290.95      270.17      7.32 o 
   8   8   3        9.04        6.05      2.10 o 
   9   8   3        7.04        8.18      2.38 o 
  10   8   3        8.23        8.86      5.36 o 
  11   8   3        0.17       -1.79      2.80 o 
 -13   9   3        2.72        0.35      3.52 o 
 -12   9   3        6.45       12.56      2.83 o 
 -11   9   3        2.43        3.66      2.52 o 
 -10   9   3       24.88       21.11      2.63 o 
  -9   9   3       49.67       47.89      3.76 o 
  -8   9   3        2.86       -0.42      1.85 o 
  -7   9   3       54.59       54.08      2.74 o 
  -6   9   3        7.42        6.59      1.29 o 
  -5   9   3      730.61      739.10      8.74 o 
  -4   9   3       60.47       51.75      1.55 o 
  -3   9   3      457.02      496.11      6.94 o 
  -2   9   3       41.27       62.78      1.61 o 
  -1   9   3       46.59       40.97      1.18 o 
   0   9   3      292.88      314.09      3.30 o 
   1   9   3      681.84      761.48      7.11 o 
   2   9   3      252.97      251.13      3.02 o 
   3   9   3      693.79      707.84      6.94 o 
   4   9   3      344.74      332.87      4.19 o 
   5   9   3     1710.37     1629.39     16.92 o 
   6   9   3       53.00       55.68      2.97 o 
   7   9   3      135.67      137.92      4.48 o 
   8   9   3        0.13       -0.53      3.04 o 
   9   9   3        2.63        4.17      2.66 o 
  10   9   3        1.79        1.76      2.65 o 
  11   9   3        3.75       -1.45      2.88 o 
 -13  10   3       19.91       13.95      4.31 o 
 -12  10   3        2.57        1.51      2.84 o 
 -11  10   3        0.70       -0.81      2.23 o 
 -10  10   3       17.80        8.05      2.27 o 
  -9  10   3       12.46       16.27      2.35 o 
  -8  10   3       16.33       12.77      2.18 o 
  -7  10   3      754.06      738.47     11.01 o 
  -6  10   3      130.65      124.80      3.11 o 
  -5  10   3       34.59       44.53      1.62 o 
  -4  10   3      395.56      435.26      5.46 o 
  -3  10   3       39.48       42.76      1.75 o 
  -2  10   3        5.63        4.43      0.59 o 
  -1  10   3       64.33       59.80      1.70 o 
   0  10   3      129.63      165.10      2.11 o 
   1  10   3        8.33        1.32      0.50 o 
   2  10   3       62.65       66.15      1.51 o 
   3  10   3      114.37      102.69      1.94 o 
   4  10   3       22.79       28.82      1.25 o 
   5  10   3       75.47       77.45      2.27 o 
   6  10   3      182.25      164.02      4.66 o 
   7  10   3        2.97        4.29      1.99 o 
   8  10   3        3.87        2.86      3.11 o 
   9  10   3        1.67        2.56      2.47 o 
  10  10   3        3.77        2.06      2.77 o 
  11  10   3        2.75       -0.38      3.06 o 
 -12  11   3       19.74       19.94      3.53 o 
 -11  11   3       28.64       28.64      3.48 o 
 -10  11   3        5.24        1.96      2.18 o 
  -9  11   3      188.29      171.34      9.66 o 
  -8  11   3       13.64       16.97      2.20 o 
  -7  11   3       95.41       91.66      3.51 o 
  -6  11   3      288.84      306.20      5.20 o 
  -5  11   3      187.68      217.58      3.42 o 
  -4  11   3       31.43       25.34      1.34 o 
  -3  11   3        1.70        3.99      0.86 o 
  -2  11   3      114.41      110.80      2.20 o 
  -1  11   3      119.79      128.14      2.12 o 
   0  11   3      313.12      328.01      3.72 o 
   1  11   3      138.33      139.72      2.10 o 
   2  11   3     1477.00     1482.28     13.21 o 
   3  11   3      103.55      101.69      1.92 o 
   4  11   3       46.24       44.67      2.12 o 
   5  11   3      544.03      521.47      7.86 o 
   6  11   3      132.99      134.71      4.31 o 
   7  11   3      114.00      105.01      4.66 o 
   8  11   3       18.11        6.67      2.52 o 
   9  11   3       30.53       35.00      3.56 o 
  10  11   3        0.72        1.03      2.75 o 
  11  11   3        2.30       -0.91      3.04 o 
 -12  12   3        1.11       -1.95      2.83 o 
 -11  12   3        0.74       -0.37      2.67 o 
 -10  12   3        0.42        0.06      2.33 o 
  -9  12   3        0.53        0.37      1.92 o 
  -8  12   3       40.89       45.21      2.93 o 
  -7  12   3       11.13        9.08      1.89 o 
  -6  12   3        4.48        5.33      1.32 o 
  -5  12   3      104.21      114.94      2.38 o 
  -4  12   3        7.78        8.76      1.04 o 
  -3  12   3      162.15      190.46      3.35 o 
  -2  12   3       48.90       65.24      1.72 o 
  -1  12   3       12.68        5.57      0.57 o 
   0  12   3       19.88       21.84      0.90 o 
   1  12   3      223.37      202.14      5.35 o 
   2  12   3      112.08      101.58      2.88 o 
   3  12   3       50.93       48.52      1.55 o 
   4  12   3        2.78        4.52      1.20 o 
   5  12   3        0.17        1.12      1.38 o 
   6  12   3      247.83      218.56      6.17 o 
   7  12   3        6.43        5.70      2.85 o 
   8  12   3       12.35       12.94      2.71 o 
   9  12   3        5.36        2.81      2.64 o 
  10  12   3        3.17        3.92      3.03 o 
  11  12   3       40.76       56.01      4.86 o 
 -12  13   3        0.00       -2.94      2.94 o 
 -11  13   3        3.29       -1.68      2.59 o 
 -10  13   3        0.46       -1.57      2.37 o 
  -9  13   3        1.48        0.85      2.21 o 
  -8  13   3        3.84        4.38      2.10 o 
  -7  13   3        0.14       -1.18      1.55 o 
  -6  13   3       10.79       12.05      1.47 o 
  -5  13   3        9.43       13.09      1.52 o 
  -4  13   3      118.78      110.40      2.62 o 
  -3  13   3       81.18       91.84      2.23 o 
  -2  13   3       74.32       75.49      1.87 o 
  -1  13   3       52.30       55.35      1.22 o 
   0  13   3       37.56       39.29      1.30 o 
   1  13   3        1.48        0.51      0.59 o 
   2  13   3       18.44       20.32      0.99 o 
   3  13   3       75.57       69.61      2.17 o 
   4  13   3      334.77      326.12      6.04 o 
   5  13   3      111.95      101.15      3.46 o 
   6  13   3       12.90       13.99      3.14 o 
   7  13   3        8.48        8.74      2.42 o 
   8  13   3       10.46       14.79      2.85 o 
   9  13   3        0.03       -0.95      2.49 o 
  10  13   3       27.61       25.37      5.44 o 
 -12  14   3       10.33       10.34      3.56 o 
 -11  14   3       10.16        9.92      3.17 o 
 -10  14   3        0.85       -1.21      2.46 o 
  -9  14   3        0.43        0.04      2.26 o 
  -8  14   3       23.28       26.30      2.78 o 
  -7  14   3       14.23       14.98      2.76 o 
  -6  14   3      105.41      105.41      4.11 o 
  -5  14   3      272.46      279.70      6.79 o 
  -4  14   3      114.44      109.33      3.78 o 
  -3  14   3      169.99      175.92      4.73 o 
  -2  14   3       19.33       20.75      1.11 o 
  -1  14   3       52.99       50.49      1.43 o 
   0  14   3      109.99      112.06      3.19 o 
   1  14   3       22.22       12.79      1.05 o 
   2  14   3      142.18      128.93      3.23 o 
   3  14   3       33.98       32.09      2.08 o 
   4  14   3      105.76      109.63      3.37 o 
   5  14   3        2.25        4.67      1.64 o 
   6  14   3       16.37       11.98      2.29 o 
   7  14   3       48.13       43.75      3.41 o 
   8  14   3       74.88       83.91      4.61 o 
   9  14   3        1.82        2.23      2.69 o 
  10  14   3        1.02        3.80      2.93 o 
 -11  15   3        0.49       -3.46      3.46 o 
 -10  15   3        4.77        1.61      2.59 o 
  -9  15   3        0.18       -2.07      2.15 o 
  -8  15   3       15.24       22.17      2.69 o 
  -7  15   3       54.13       47.57      3.58 o 
  -6  15   3      194.87      190.37      6.83 o 
  -5  15   3      426.53      402.17     11.22 o 
  -4  15   3      116.63      106.84      4.70 o 
  -3  15   3       71.92       87.44      3.38 o 
  -2  15   3      543.30      515.24      6.48 o 
  -1  15   3      235.55      228.98      3.82 o 
   0  15   3        3.36        3.62      0.72 o 
   1  15   3      220.99      210.52      4.33 o 
   2  15   3      618.02      571.22     12.81 o 
   3  15   3       88.42       77.43      2.84 o 
   4  15   3      116.34       86.54      3.08 o 
   5  15   3       31.51       30.56      2.25 o 
   6  15   3        0.25        2.74      2.02 o 
   7  15   3        2.22        4.09      2.31 o 
   8  15   3        7.52        6.79      2.67 o 
   9  15   3       16.17       19.82      3.44 o 
  10  15   3       42.72       62.23      4.77 o 
 -11  16   3        0.07       -2.80      2.80 o 
 -10  16   3        4.41        3.90      2.81 o 
  -9  16   3        4.21        3.12      2.52 o 
  -8  16   3        2.62        2.74      2.50 o 
  -7  16   3        0.56       -0.44      2.48 o 
  -6  16   3        1.24       -0.05      2.25 o 
  -5  16   3        3.29        2.96      2.28 o 
  -4  16   3        8.48       13.36      2.60 o 
  -3  16   3       21.49       24.91      4.50 o 
  -2  16   3      114.46      134.14      4.13 o 
  -1  16   3       72.60       67.22      3.61 o 
   0  16   3        7.88       11.55      1.15 o 
   1  16   3       17.37       14.76      1.34 o 
   2  16   3        0.00       -1.39      1.39 o 
   3  16   3        2.45        0.57      1.35 o 
   4  16   3       53.80       60.90      2.69 o 
   5  16   3       83.88       78.38      3.11 o 
   6  16   3        0.43        0.79      1.98 o 
   7  16   3       45.59       61.74      3.95 o 
   8  16   3        2.01        4.49      2.65 o 
   9  16   3       10.50       11.41      3.29 o 
 -11  17   3        2.19       -1.44      3.00 o 
 -10  17   3        1.29       -2.56      2.56 o 
  -9  17   3        7.85       19.43      3.87 o 
  -8  17   3        3.36       -0.26      2.10 o 
  -7  17   3        6.37        4.20      3.30 o 
  -6  17   3        2.52        0.26      2.27 o 
  -5  17   3       42.08       47.08      3.74 o 
  -4  17   3       18.73       19.48      2.77 o 
  -3  17   3      334.62      340.45      8.84 o 
  -2  17   3      463.60      447.47      8.74 o 
  -1  17   3       31.14       31.78      1.97 o 
   0  17   3       62.46       57.68      2.18 o 
   1  17   3        1.94       -0.18      1.21 o 
   2  17   3       30.11       41.44      2.14 o 
   3  17   3       35.86       25.30      1.92 o 
   4  17   3        9.28        9.88      1.64 o 
   5  17   3        8.41        3.12      1.65 o 
   6  17   3       10.12        9.44      2.39 o 
   7  17   3       14.05        7.40      2.61 o 
   8  17   3       13.14       13.31      3.06 o 
   9  17   3        5.94        4.03      2.91 o 
 -10  18   3        0.81        1.01      2.76 o 
  -9  18   3        0.04       -2.34      2.34 o 
  -8  18   3        0.16       -2.53      2.53 o 
  -7  18   3       28.66       22.88      3.57 o 
  -6  18   3        5.89        1.87      2.36 o 
  -5  18   3       92.55       91.67      4.93 o 
  -4  18   3      165.20      187.48      6.49 o 
  -3  18   3      245.54      248.89      7.34 o 
  -2  18   3        8.89       11.36      2.38 o 
  -1  18   3       27.50       33.63      2.02 o 
   0  18   3       77.67       85.70      2.36 o 
   1  18   3      103.49       92.64      2.87 o 
   2  18   3        4.37        2.42      1.38 o 
   3  18   3       10.52        2.92      1.47 o 
   4  18   3        2.87        2.48      1.55 o 
   5  18   3        5.79        7.22      1.76 o 
   6  18   3        8.47        6.26      2.36 o 
   7  18   3        0.00       -1.81      2.29 o 
   8  18   3        1.46       -1.69      3.27 o 
   9  18   3        5.30        3.61      3.03 o 
 -10  19   3        0.93        0.58      2.84 o 
  -9  19   3        0.98       -2.30      2.30 o 
  -8  19   3       10.08        0.81      7.82 o 
  -7  19   3        1.01       -1.59      2.54 o 
  -6  19   3        9.95        8.39      3.63 o 
  -5  19   3        3.19       -0.58      2.22 o 
  -4  19   3        4.75        7.07      2.51 o 
  -3  19   3        3.08        3.45      1.86 o 
  -2  19   3       33.23       33.99      3.08 o 
  -1  19   3      119.19      108.50      7.57 o 
   0  19   3       10.78       10.49      1.95 o 
   1  19   3       11.35       10.11      1.51 o 
   2  19   3       16.12       22.17      1.85 o 
   3  19   3       12.40       21.29      2.15 o 
   4  19   3       37.53       43.17      2.41 o 
   5  19   3        0.26        0.68      1.61 o 
   6  19   3        4.34        3.94      2.28 o 
   7  19   3        2.49        2.78      2.44 o 
   8  19   3        3.51        8.02      2.85 o 
  -9  20   3       32.38       34.81      6.43 o 
  -8  20   3       28.25       28.59      7.59 o 
  -7  20   3        0.29        2.71      2.83 o 
  -6  20   3        1.88       -0.59      2.51 o 
  -5  20   3       14.79       14.24      2.93 o 
  -4  20   3        1.38       -2.22      2.22 o 
  -3  20   3       66.56       69.62      3.48 o 
  -2  20   3        0.37       -1.10      2.01 o 
  -1  20   3        4.48        1.55      1.32 o 
   0  20   3        0.49        0.71      1.38 o 
   1  20   3       86.98       89.32      2.88 o 
   2  20   3       40.35       32.58      2.08 o 
   3  20   3        9.87       13.31      1.77 o 
   4  20   3        1.10        0.92      1.53 o 
   5  20   3       37.62       46.64      3.11 o 
   6  20   3       31.27       32.50      4.68 o 
   7  20   3        0.99        3.27      2.60 o 
   8  20   3        2.00        3.29      4.67 o 
  -9  21   3        1.74       -1.31      3.85 o 
  -8  21   3        1.12        3.10      3.14 o 
  -7  21   3        3.20        2.00      3.07 o 
  -6  21   3        1.42       -1.24      5.40 o 
  -5  21   3       13.40       12.65      2.97 o 
  -4  21   3        2.88        1.74      2.42 o 
  -3  21   3        3.79       -1.31      1.84 o 
  -2  21   3        0.01       -2.01      2.01 o 
  -1  21   3       16.69       19.22      1.79 o 
   0  21   3        0.87        0.82      1.27 o 
   1  21   3        7.27       10.25      1.57 o 
   2  21   3       34.14       30.31      2.17 o 
   3  21   3        0.52       -1.43      1.43 o 
   4  21   3        0.25       -0.33      1.58 o 
   5  21   3        5.42        6.34      1.88 o 
   6  21   3        3.80        5.29      2.49 o 
   7  21   3        1.92       -2.27      2.47 o 
  -8  22   3        1.05        0.33      3.21 o 
  -7  22   3        5.38        5.82      3.25 o 
  -6  22   3        0.02       -1.99      2.60 o 
  -5  22   3        1.08        1.47      2.61 o 
  -4  22   3        3.70        4.36      2.20 o 
  -3  22   3       19.93       25.59      2.70 o 
  -2  22   3        4.12        3.61      2.30 o 
  -1  22   3       23.68       26.27      4.43 o 
   0  22   3       50.93       57.24      3.82 o 
   1  22   3       21.95       12.33      1.66 o 
   2  22   3        1.99        3.66      2.93 o 
   3  22   3        0.81        1.21      1.59 o 
   4  22   3       33.24       32.68      2.41 o 
   5  22   3       21.70       31.12      2.81 o 
   6  22   3        8.43        9.95      2.67 o 
  -7  23   3        0.60       -2.40      2.85 o 
  -6  23   3       25.83       30.88      4.12 o 
  -5  23   3       14.94       10.91      3.15 o 
  -4  23   3        2.89        1.13      2.18 o 
  -3  23   3       17.42       14.10      2.92 o 
  -2  23   3       69.40       82.06      5.15 o 
  -1  23   3       38.64       39.42      2.33 o 
   0  23   3        7.37        4.70      1.68 o 
   1  23   3        7.66        8.54      1.62 o 
   2  23   3        0.11       -1.43      1.43 o 
   3  23   3        1.41        0.67      1.60 o 
   4  23   3        2.01        0.22      1.67 o 
   5  23   3        0.40       -0.65      1.97 o 
   6  23   3        0.16       -0.83      2.54 o 
  -7  24   3        1.73       -2.28      3.23 o 
  -6  24   3        0.04       -0.37      2.83 o 
  -5  24   3        5.13        6.54      4.28 o 
  -4  24   3        0.39        2.10      2.25 o 
  -3  24   3        1.73       -1.05      2.49 o 
  -2  24   3        7.87        5.40      2.69 o 
  -1  24   3       36.40       41.28      4.94 o 
   0  24   3        9.53       12.27      1.88 o 
   1  24   3       21.71       22.42      2.10 o 
   2  24   3        4.69        3.96      1.69 o 
   3  24   3        0.08       -1.55      1.55 o 
   4  24   3        1.86        4.40      1.90 o 
   5  24   3       11.85        9.27      2.21 o 
  -6  25   3       17.42       15.78      3.87 o 
  -5  25   3        5.40        0.77      2.47 o 
  -4  25   3        6.27        4.19      2.55 o 
  -3  25   3        6.27        2.21      2.73 o 
  -2  25   3        0.14       -2.36      2.36 o 
  -1  25   3        6.95        3.17      2.76 o 
   0  25   3        2.17        2.01      1.67 o 
   1  25   3        2.35        5.04      1.65 o 
   2  25   3       36.49       48.91      2.59 o 
   3  25   3       16.45       15.82      2.10 o 
   4  25   3        0.82       -1.53      1.76 o 
  -4  26   3        0.70        0.15      2.89 o 
  -3  26   3        0.28        0.43      2.80 o 
  -2  26   3        2.29       -0.97      2.56 o 
  -1  26   3        6.42        7.13      6.16 o 
   0  26   3        0.44       -0.22      2.99 o 
   1  26   3        1.40        0.69      1.61 o 
   2  26   3        0.08        0.81      1.70 o 
   3  26   3        0.54       -0.21      2.02 o 
  -2  27   3        4.90        8.29      3.79 o 
  -1  27   3        2.82        1.26      2.68 o 
   0  27   3        0.00        1.46      2.52 o 
 -14   0   4       19.29        9.77      7.29 o 
 -13   0   4        9.25        9.09      6.17 o 
 -12   0   4        0.49       -1.18      5.19 o 
 -11   0   4        0.38       -1.46      2.45 o 
 -10   0   4       32.70       26.59      3.36 o 
  -9   0   4       11.29        6.05      1.89 o 
  -8   0   4       16.73       15.54      1.97 o 
  -7   0   4      455.26      458.79      8.90 o 
  -6   0   4       13.07       20.43      1.87 o 
  -5   0   4     3261.11     3342.75     43.31 o 
  -4   0   4     5847.81     6228.35     79.04 o 
  -3   0   4     2521.57     2498.73     32.49 o 
  -2   0   4     4561.83     4450.14     56.75 o 
  -1   0   4        7.69        5.28      0.98 o 
   0   0   4      761.10      763.15     12.45 o 
   1   0   4     1122.43     1143.15     15.46 o 
   2   0   4        0.41        2.50      0.96 o 
   3   0   4      229.38      271.08      5.97 o 
   4   0   4      139.74      169.28      4.68 o 
   5   0   4      195.29      192.92      5.31 o 
   6   0   4      605.03      569.17     11.22 o 
   7   0   4       86.97       79.58      3.98 o 
   8   0   4        9.65        7.13      2.40 o 
   9   0   4       88.28       87.56      7.48 o 
  10   0   4       20.95       17.46      3.75 o 
  11   0   4       34.95       29.98      4.79 o 
 -14   1   4        0.67       -4.45      4.45 o 
 -13   1   4        8.95       -0.76      6.49 o 
 -12   1   4        1.83        5.22      3.83 o 
 -11   1   4       18.82       17.93      2.98 o 
 -10   1   4        0.37       -0.54      1.51 o 
  -9   1   4        1.65       -0.90      1.20 o 
  -8   1   4        0.04       -1.02      1.02 o 
  -7   1   4       82.39       79.31      2.33 o 
  -6   1   4      159.23      157.68      2.81 o 
  -5   1   4      620.20      656.87      6.97 o 
  -4   1   4      757.95      840.89      9.03 o 
  -3   1   4       68.97       64.50      2.02 o 
  -2   1   4      764.66      803.18      7.99 o 
  -1   1   4      785.55      706.66      7.61 o 
   0   1   4     1967.67     1938.26     16.76 o 
   1   1   4     1434.10     1608.29     14.94 o 
   2   1   4     1216.36     1314.89     12.52 o 
   3   1   4      771.30      827.36      9.09 o 
   4   1   4      153.65      167.41      3.29 o 
   5   1   4       45.21       46.32      1.97 o 
   6   1   4       73.89       72.07      2.56 o 
   7   1   4       47.68       42.09      2.28 o 
   8   1   4       40.52       40.12      2.37 o 
   9   1   4        7.46        3.67      1.89 o 
  10   1   4        1.52        0.06      2.12 o 
  11   1   4        0.03        2.64      2.98 o 
 -14   2   4        0.82       -4.61      6.71 o 
 -13   2   4        6.67       -4.93      6.12 o 
 -12   2   4        0.66       -2.33      2.36 o 
 -11   2   4        7.70       -2.13      2.27 o 
 -10   2   4        9.37       13.79      1.89 o 
  -9   2   4       88.03       88.71      2.76 o 
  -8   2   4        7.88        4.48      1.17 o 
  -7   2   4      175.79      152.48      3.11 o 
  -6   2   4       73.93       78.64      1.93 o 
  -5   2   4      260.40      282.28      3.65 o 
  -4   2   4        0.65       -0.44      0.74 o 
  -3   2   4     1096.72     1067.14     10.34 o 
  -2   2   4     1622.00     1561.06     15.62 o 
  -1   2   4       12.90       24.08      1.00 o 
   0   2   4       99.99       83.08      1.65 o 
   1   2   4     1843.34     2072.23     17.94 o 
   2   2   4      429.46      495.35      5.84 o 
   3   2   4      185.56      197.11      3.15 o 
   4   2   4      271.75      253.45      4.21 o 
   5   2   4       22.94       24.92      1.61 o 
   6   2   4       30.15       24.63      1.84 o 
   7   2   4       27.38       22.83      1.96 o 
   8   2   4       97.91       86.80      3.10 o 
   9   2   4        0.58       -0.57      1.74 o 
  10   2   4        0.31        1.16      2.14 o 
  11   2   4        0.19        0.36      2.96 o 
 -13   3   4        0.23       -3.68      3.86 o 
 -12   3   4        0.00       -2.36      2.36 o 
 -11   3   4       13.41       15.60      5.34 o 
 -10   3   4        2.96        1.53      1.88 o 
  -9   3   4       45.09       51.84      2.44 o 
  -8   3   4       28.84       31.28      1.73 o 
  -7   3   4       60.66       65.08      1.87 o 
  -6   3   4       43.25       37.32      1.46 o 
  -5   3   4      810.02      912.21      9.80 o 
  -4   3   4       18.32       11.35      0.85 o 
  -3   3   4      798.87      862.44      9.10 o 
  -2   3   4      189.53      195.78      3.25 o 
  -1   3   4      952.43      993.68     10.47 o 
   0   3   4       69.33       83.22      1.53 o 
   1   3   4       52.96       55.85      1.40 o 
   2   3   4       23.84       31.35      1.26 o 
   3   3   4       29.76       32.62      1.35 o 
   4   3   4       81.01       75.30      2.27 o 
   5   3   4        1.49        1.12      1.11 o 
   6   3   4      170.46      166.12      3.74 o 
   7   3   4       92.81       82.04      2.92 o 
   8   3   4       17.61       17.59      2.08 o 
   9   3   4       10.72        7.48      3.03 o 
  10   3   4        6.18        5.81      2.82 o 
  11   3   4        2.67        3.76      2.99 o 
 -13   4   4        0.70       -2.75      2.75 o 
 -12   4   4        0.43       -1.94      2.50 o 
 -11   4   4        2.31       -1.77      2.30 o 
 -10   4   4       67.45       72.34      3.64 o 
  -9   4   4       20.08       10.95      1.69 o 
  -8   4   4       73.62       74.24      2.24 o 
  -7   4   4       30.22       37.05      1.46 o 
  -6   4   4      151.28      172.85      3.36 o 
  -5   4   4        0.01        3.51      0.81 o 
  -4   4   4     1616.17     1661.58     15.67 o 
  -3   4   4      863.79      961.42     10.02 o 
  -2   4   4      148.00      175.83      2.58 o 
  -1   4   4      122.52      128.00      2.14 o 
   0   4   4       60.36       65.81      1.32 o 
   1   4   4      594.31      647.63      6.72 o 
   2   4   4      355.54      368.38      4.65 o 
   3   4   4        3.64        2.67      0.92 o 
   4   4   4       48.53       49.23      1.71 o 
   5   4   4      222.80      228.95      4.16 o 
   6   4   4      578.47      603.52      8.31 o 
   7   4   4       25.51       22.41      1.92 o 
   8   4   4        0.27       -1.60      1.60 o 
   9   4   4        0.05       -1.67      1.67 o 
  10   4   4        5.80        6.82      2.49 o 
  11   4   4        1.54       -2.24      3.14 o 
 -13   5   4        0.04       -1.82      2.91 o 
 -12   5   4        9.06        9.37      3.02 o 
 -11   5   4        5.92        2.70      2.18 o 
 -10   5   4       10.76        9.39      2.18 o 
  -9   5   4       52.47       52.72      3.00 o 
  -8   5   4       59.00       50.51      2.56 o 
  -7   5   4       21.23       19.91      1.53 o 
  -6   5   4      710.84      716.46      8.09 o 
  -5   5   4      896.84      924.61      9.88 o 
  -4   5   4      320.33      313.79      3.78 o 
  -3   5   4      147.91      163.77      2.77 o 
  -2   5   4       80.37       76.99      1.61 o 
  -1   5   4     1360.53     1412.18     13.94 o 
   0   5   4      860.43      885.42      8.26 o 
   1   5   4      752.26      837.59      9.45 o 
   2   5   4       66.49       85.78      1.95 o 
   3   5   4       14.77       17.59      1.13 o 
   4   5   4       32.60       35.81      1.53 o 
   5   5   4        1.60       -0.46      1.08 o 
   6   5   4      387.36      396.56      6.19 o 
   7   5   4      301.59      274.86      5.08 o 
   8   5   4        5.08        5.97      1.79 o 
   9   5   4        3.01       -1.98      1.98 o 
  10   5   4       39.81       42.50      3.59 o 
  11   5   4        0.06        2.22      4.34 o 
 -13   6   4        5.22        7.22      3.36 o 
 -12   6   4       17.59       12.76      3.65 o 
 -11   6   4        4.15        6.90      2.33 o 
 -10   6   4       13.95       12.06      2.30 o 
  -9   6   4       20.35       22.92      2.42 o 
  -8   6   4       69.14       62.28      3.09 o 
  -7   6   4       75.14       85.66      2.30 o 
  -6   6   4      757.80      734.29      8.23 o 
  -5   6   4       51.29       62.34      1.75 o 
  -4   6   4       19.31       19.27      1.67 o 
  -3   6   4       36.20       28.93      1.12 o 
  -2   6   4        5.87        1.25      0.58 o 
  -1   6   4      408.44      479.19      5.59 o 
   0   6   4      831.94      882.81      9.15 o 
   1   6   4       18.01       27.30      1.13 o 
   2   6   4      651.82      674.47      6.72 o 
   3   6   4      145.95      142.35      2.64 o 
   4   6   4       88.40       95.36      2.35 o 
   5   6   4        5.65        2.77      1.21 o 
   6   6   4      187.31      187.36      4.01 o 
   7   6   4       17.25       13.92      1.94 o 
   8   6   4       19.25       23.16      2.28 o 
   9   6   4       19.30       14.80      2.64 o 
  10   6   4        1.47        1.64      3.07 o 
  11   6   4        1.51       -1.23      6.81 o 
 -13   7   4        6.23        6.90      3.31 o 
 -12   7   4        7.27        5.05      2.98 o 
 -11   7   4        1.03       -0.42      2.16 o 
 -10   7   4        4.63        4.14      2.04 o 
  -9   7   4      118.52       95.83      3.90 o 
  -8   7   4       15.99       19.40      2.31 o 
  -7   7   4       24.42       23.15      1.93 o 
  -6   7   4       98.83      110.50      2.64 o 
  -5   7   4       10.01       17.53      1.33 o 
  -4   7   4       67.54       66.92      2.24 o 
  -3   7   4      399.10      415.70      5.27 o 
  -2   7   4       28.54       35.17      1.17 o 
  -1   7   4      222.74      242.03      3.33 o 
   0   7   4      325.59      338.09      3.75 o 
   1   7   4       62.03       57.45      1.45 o 
   2   7   4       47.58       54.55      1.86 o 
   3   7   4        5.80        3.77      1.08 o 
   4   7   4       14.11       18.30      1.38 o 
   5   7   4      173.47      156.56      3.45 o 
   6   7   4       16.66       23.55      1.87 o 
   7   7   4       10.76        6.03      1.89 o 
   8   7   4       17.60       21.15      2.65 o 
   9   7   4        2.53       -0.78      2.57 o 
  10   7   4        2.92        1.24      2.76 o 
  11   7   4        0.01       -1.84      4.63 o 
 -13   8   4        0.87       -1.76      2.93 o 
 -12   8   4        0.14        1.88      2.78 o 
 -11   8   4       32.16       32.21      3.07 o 
 -10   8   4       66.23       61.54      5.29 o 
  -9   8   4        5.22        4.44      2.05 o 
  -8   8   4        0.01       -1.17      1.79 o 
  -7   8   4      236.15      234.38      4.72 o 
  -6   8   4       41.47       49.86      1.75 o 
  -5   8   4      258.31      247.41      4.04 o 
  -4   8   4      112.27      110.10      2.09 o 
  -3   8   4        6.79        8.95      0.88 o 
  -2   8   4       45.65       37.65      1.16 o 
  -1   8   4       25.68       28.36      1.32 o 
   0   8   4      462.83      514.64      5.22 o 
   1   8   4      586.54      615.08      6.13 o 
   2   8   4      193.69      235.80      3.09 o 
   3   8   4      692.28      699.55      7.48 o 
   4   8   4      171.63      159.32      2.89 o 
   5   8   4        1.34        1.76      1.28 o 
   6   8   4        0.92       -1.42      1.42 o 
   7   8   4       15.72       22.03      2.51 o 
   8   8   4        4.12        3.84      2.08 o 
   9   8   4        1.77       -0.96      2.40 o 
  10   8   4       20.30       26.46      3.73 o 
  11   8   4        0.54        0.27      3.10 o 
 -13   9   4        0.30       -2.48      3.50 o 
 -12   9   4        4.64        3.92      2.56 o 
 -11   9   4        5.47        6.98      2.51 o 
 -10   9   4       20.49       24.25      2.69 o 
  -9   9   4        6.81       10.93      2.28 o 
  -8   9   4       67.16       70.77      3.68 o 
  -7   9   4       29.15       28.30      3.08 o 
  -6   9   4       24.29       27.95      2.33 o 
  -5   9   4        0.37       -0.10      1.10 o 
  -4   9   4      336.63      345.24      4.43 o 
  -3   9   4       25.29       11.76      0.89 o 
  -2   9   4       50.62       36.36      1.28 o 
  -1   9   4      438.36      481.81      5.57 o 
   0   9   4       76.56       88.67      1.74 o 
   1   9   4       48.69       54.57      1.67 o 
   2   9   4        2.72        3.55      0.76 o 
   3   9   4      214.01      224.99      3.17 o 
   4   9   4      651.95      652.91      7.26 o 
   5   9   4      554.04      539.96      7.42 o 
   6   9   4       21.37       17.11      2.96 o 
   7   9   4       30.33       22.80      2.63 o 
   8   9   4        3.33        4.08      2.50 o 
   9   9   4       18.32       22.95      3.32 o 
  10   9   4       10.99       13.56      3.32 o 
  11   9   4        3.52       -3.56      3.56 o 
 -13  10   4        3.84       -2.04      3.58 o 
 -12  10   4        2.42        2.10      2.88 o 
 -11  10   4       34.81       44.44      3.48 o 
 -10  10   4       56.47       61.85      3.94 o 
  -9  10   4       53.96       41.42      3.01 o 
  -8  10   4      183.23      189.44      5.09 o 
  -7  10   4      123.76      116.33      3.90 o 
  -6  10   4       49.16       49.02      2.18 o 
  -5  10   4      143.57      154.26      2.94 o 
  -4  10   4        3.11        1.82      0.76 o 
  -3  10   4        6.72        4.21      0.76 o 
  -2  10   4        1.79        0.16      0.67 o 
  -1  10   4        0.02       -0.42      0.53 o 
   0  10   4      107.67      106.45      2.56 o 
   1  10   4      142.79      137.67      2.16 o 
   2  10   4       94.55      119.34      2.13 o 
   3  10   4      276.16      276.93      3.83 o 
   4  10   4        0.03        4.40      1.12 o 
   5  10   4        0.66       -0.78      1.25 o 
   6  10   4       77.88       88.11      4.38 o 
   7  10   4       48.79       38.61      3.40 o 
   8  10   4        4.66        7.12      2.70 o 
   9  10   4       19.28       23.20      3.34 o 
  10  10   4        1.78        2.78      3.57 o 
 -12  11   4        3.34        3.28      3.41 o 
 -11  11   4        0.08        2.26      2.68 o 
 -10  11   4       65.51       64.23      3.85 o 
  -9  11   4       71.83       77.08      3.70 o 
  -8  11   4       50.21       72.35      4.19 o 
  -7  11   4       81.47       77.36      3.35 o 
  -6  11   4      110.50      103.21      3.02 o 
  -5  11   4        3.03        4.66      1.18 o 
  -4  11   4        3.08        0.96      0.76 o 
  -3  11   4       20.97       20.84      1.02 o 
  -2  11   4        7.83        0.99      0.80 o 
  -1  11   4        8.02       10.67      0.75 o 
   0  11   4       55.66       57.47      1.48 o 
   1  11   4       52.47       53.33      1.44 o 
   2  11   4      876.39      854.44      9.15 o 
   3  11   4      106.99      101.87      2.75 o 
   4  11   4      147.42      150.37      3.24 o 
   5  11   4        6.90        3.42      1.69 o 
   6  11   4      114.51      111.07      4.75 o 
   7  11   4       10.26       13.08      2.68 o 
   8  11   4       42.27       40.05      5.38 o 
   9  11   4        0.01       -2.55      3.64 o 
  10  11   4       10.90       15.58      4.78 o 
 -12  12   4       20.28       15.99      4.00 o 
 -11  12   4       14.32       11.13      3.10 o 
 -10  12   4        0.02       -0.73      2.40 o 
  -9  12   4        7.16        5.49      3.90 o 
  -8  12   4       45.46       51.87      3.07 o 
  -7  12   4       96.25       92.24      3.57 o 
  -6  12   4      277.81      273.53      4.96 o 
  -5  12   4        7.09        1.84      1.17 o 
  -4  12   4      224.36      226.22      3.31 o 
  -3  12   4      537.15      551.59      6.40 o 
  -2  12   4       32.22       23.17      1.35 o 
  -1  12   4        7.45        7.65      0.80 o 
   0  12   4        2.91        4.48      0.70 o 
   1  12   4       62.48       54.49      1.47 o 
   2  12   4      188.15      201.46      2.85 o 
   3  12   4      178.82      164.01      3.22 o 
   4  12   4       67.71       78.74      3.18 o 
   5  12   4        1.52        1.66      1.68 o 
   6  12   4      298.93      286.95      7.47 o 
   7  12   4        0.99       -1.45      2.14 o 
   8  12   4       66.17       72.63      6.63 o 
   9  12   4       61.31       67.85      6.17 o 
  10  12   4        2.55        2.95      3.14 o 
 -12  13   4       18.15       22.80      4.49 o 
 -11  13   4        0.01       -0.83      2.67 o 
 -10  13   4        9.96       14.89      2.90 o 
  -9  13   4       17.50       19.93      2.85 o 
  -8  13   4       48.41       57.39      3.48 o 
  -7  13   4        2.72        2.88      2.29 o 
  -6  13   4      152.97      155.05      3.63 o 
  -5  13   4       30.23       33.12      1.77 o 
  -4  13   4        5.70        9.05      1.11 o 
  -3  13   4        6.06        4.17      0.81 o 
  -2  13   4       26.49       35.58      1.29 o 
  -1  13   4      414.14      405.98      4.33 o 
   0  13   4      177.83      187.77      2.98 o 
   1  13   4       29.25       34.62      1.26 o 
   2  13   4       10.73       10.00      1.76 o 
   3  13   4      184.30      201.41      4.59 o 
   4  13   4      331.15      291.02      5.94 o 
   5  13   4       42.15       45.57      2.72 o 
   6  13   4        7.70        3.54      2.24 o 
   7  13   4        4.83        3.07      2.45 o 
   8  13   4       22.75       31.10      3.45 o 
   9  13   4       30.82       32.29      4.38 o 
  10  13   4        0.40       -0.16      3.10 o 
 -12  14   4        1.87        0.28      3.08 o 
 -11  14   4        5.60        4.05      2.92 o 
 -10  14   4       14.13       19.97      3.81 o 
  -9  14   4       46.08       42.26      3.44 o 
  -8  14   4       57.29       57.60      3.53 o 
  -7  14   4        6.82       14.91      3.09 o 
  -6  14   4       39.54       48.89      3.63 o 
  -5  14   4        0.02       -1.14      1.14 o 
  -4  14   4       90.82       90.05      2.71 o 
  -3  14   4        5.71        1.52      1.08 o 
  -2  14   4        5.52       10.11      0.98 o 
  -1  14   4      101.00      106.75      2.03 o 
   0  14   4       69.88       67.06      1.71 o 
   1  14   4       36.20       40.99      2.02 o 
   2  14   4       14.06       21.07      1.83 o 
   3  14   4        2.44        6.47      1.60 o 
   4  14   4      109.83       96.80      3.47 o 
   5  14   4       28.22       26.13      2.44 o 
   6  14   4        4.06        4.82      2.21 o 
   7  14   4        0.00       -1.95      2.25 o 
   8  14   4        3.39       11.03      2.98 o 
   9  14   4       11.13       18.28      3.40 o 
 -11  15   4        1.18        2.02      2.92 o 
 -10  15   4        0.21        1.47      2.56 o 
  -9  15   4        0.05       -0.41      2.26 o 
  -8  15   4        2.20       -0.69      2.07 o 
  -7  15   4       46.54       56.83      3.98 o 
  -6  15   4        3.64        7.60      1.91 o 
  -5  15   4        0.38       -1.12      2.21 o 
  -4  15   4       16.87       14.16      2.16 o 
  -3  15   4      215.56      190.00      6.26 o 
  -2  15   4      134.96      128.83      2.70 o 
  -1  15   4        5.55        4.42      1.06 o 
   0  15   4       15.59       14.81      1.35 o 
   1  15   4       99.99      121.60      3.31 o 
   2  15   4       41.10       30.64      2.09 o 
   3  15   4      130.65      124.95      3.69 o 
   4  15   4       32.04       31.38      2.34 o 
   5  15   4        8.46        6.03      1.80 o 
   6  15   4        0.55        2.96      2.20 o 
   7  15   4        8.30        9.05      2.71 o 
   8  15   4        2.17        1.56      2.62 o 
   9  15   4       25.65       29.54      3.84 o 
 -11  16   4       13.89       10.96      3.25 o 
 -10  16   4        0.19       -2.47      2.55 o 
  -9  16   4       24.19       24.23      3.08 o 
  -8  16   4       36.50       41.04      4.67 o 
  -7  16   4       16.70       21.80      2.98 o 
  -6  16   4       81.73       64.27      6.03 o 
  -5  16   4      117.84      125.50      5.56 o 
  -4  16   4        8.04       10.95      2.14 o 
  -3  16   4       89.86      103.94      4.79 o 
  -2  16   4      186.62      203.15      4.04 o 
  -1  16   4        9.77        6.27      1.19 o 
   0  16   4       25.84       28.58      1.84 o 
   1  16   4      387.31      392.75      6.74 o 
   2  16   4      198.40      181.56      4.32 o 
   3  16   4        0.08       -1.43      1.43 o 
   4  16   4       11.94        8.84      1.77 o 
   5  16   4        8.69        6.75      1.86 o 
   6  16   4        0.82        0.28      2.13 o 
   7  16   4        5.25       10.32      2.86 o 
   8  16   4       82.25       88.95      5.09 o 
   9  16   4       13.25       15.09      4.49 o 
 -11  17   4        7.08        4.50      3.16 o 
 -10  17   4        0.01       -0.66      3.20 o 
  -9  17   4       11.57       16.68      2.87 o 
  -8  17   4        2.24        3.21      2.20 o 
  -7  17   4       16.23       10.48      3.11 o 
  -6  17   4        1.81        2.49      2.53 o 
  -5  17   4       13.17       16.00      4.92 o 
  -4  17   4       19.67       10.28      2.22 o 
  -3  17   4       32.41       37.02      2.07 o 
  -2  17   4       10.52       11.49      2.20 o 
  -1  17   4      184.65      168.61      3.32 o 
   0  17   4       26.60       27.35      2.01 o 
   1  17   4        0.06        0.14      1.39 o 
   2  17   4       14.98       11.07      1.76 o 
   3  17   4       11.97        6.89      1.84 o 
   4  17   4        0.10       -0.84      1.47 o 
   5  17   4        0.59       -1.60      1.60 o 
   6  17   4        0.01       -1.38      2.28 o 
   7  17   4        9.02       14.26      3.07 o 
   8  17   4        0.15       -2.32      2.60 o 
 -10  18   4       12.95       14.04      3.16 o 
  -9  18   4        5.05        6.64      2.63 o 
  -8  18   4        4.73        1.83      2.94 o 
  -7  18   4        0.39       -2.46      2.46 o 
  -6  18   4       18.92       19.03      5.73 o 
  -5  18   4       33.30       42.85      5.81 o 
  -4  18   4       29.83       17.43      2.72 o 
  -3  18   4       67.11       64.74      4.74 o 
  -2  18   4       34.56       29.66      2.35 o 
  -1  18   4        2.99        4.53      1.33 o 
   0  18   4       63.87       57.59      2.43 o 
   1  18   4       73.92       89.52      3.06 o 
   2  18   4        3.71        0.11      1.46 o 
   3  18   4       23.37       25.62      2.14 o 
   4  18   4        0.14        0.02      1.56 o 
   5  18   4        3.47        8.06      2.31 o 
   6  18   4       17.93       12.45      2.78 o 
   7  18   4        1.29       -1.17      3.26 o 
   8  18   4        6.74        5.95      2.95 o 
 -10  19   4        3.82        0.17      3.12 o 
  -9  19   4        8.53       13.07      3.79 o 
  -8  19   4        1.41       -0.89      2.90 o 
  -7  19   4        1.58       -0.42      2.57 o 
  -6  19   4        0.85       -0.37      2.53 o 
  -5  19   4        1.49        0.02      2.06 o 
  -4  19   4       20.83       22.70      2.61 o 
  -3  19   4        0.76        0.65      2.25 o 
  -2  19   4        0.01       -1.31      1.31 o 
  -1  19   4       59.40       64.47      2.45 o 
   0  19   4        8.74       11.94      2.66 o 
   1  19   4        0.34       -1.33      1.33 o 
   2  19   4        1.42        0.08      1.47 o 
   3  19   4        0.10        1.47      1.58 o 
   4  19   4       22.44       22.42      2.21 o 
   5  19   4        4.15       -0.89      1.73 o 
   6  19   4        6.36        1.44      2.33 o 
   7  19   4        0.02       -2.51      2.51 o 
  -9  20   4        5.20        1.69      3.49 o 
  -8  20   4        0.24       -2.22      3.18 o 
  -7  20   4        2.02        0.73      2.83 o 
  -6  20   4       14.20       10.56      3.09 o 
  -5  20   4        2.76       -1.17      2.02 o 
  -4  20   4       26.66       24.56      2.75 o 
  -3  20   4       93.51      109.60      5.24 o 
  -2  20   4       44.56       48.39      2.52 o 
  -1  20   4       37.34       51.56      2.71 o 
   0  20   4       71.94       74.32      2.76 o 
   1  20   4       30.62       23.71      2.42 o 
   2  20   4        5.97        9.26      1.77 o 
   3  20   4       38.15       30.16      2.31 o 
   4  20   4        0.09       -0.59      1.67 o 
   5  20   4       22.93       23.86      2.50 o 
   6  20   4       22.74       20.03      3.11 o 
   7  20   4       26.30       25.45      3.56 o 
  -9  21   4        0.67        2.64      4.63 o 
  -8  21   4       21.06       21.25      4.02 o 
  -7  21   4       29.58       32.97      5.37 o 
  -6  21   4       22.92       23.95      3.74 o 
  -5  21   4        2.32        1.03      2.21 o 
  -4  21   4       31.34       40.84      3.86 o 
  -3  21   4       15.54       18.15      3.08 o 
  -2  21   4       65.16       69.57      4.28 o 
  -1  21   4       24.29       32.72      2.32 o 
   0  21   4        0.30       -0.27      1.36 o 
   1  21   4        0.07       -0.01      1.44 o 
   2  21   4        0.01       -1.48      1.48 o 
   3  21   4        0.55        0.20      1.63 o 
   4  21   4        3.71        3.39      1.86 o 
   5  21   4        0.03        1.11      1.88 o 
   6  21   4        0.89        1.57      2.58 o 
  -8  22   4        7.80       10.04      3.83 o 
  -7  22   4        1.72        5.57      3.25 o 
  -6  22   4        0.40       -1.50      2.39 o 
  -5  22   4       15.48       15.59      2.83 o 
  -4  22   4       27.87       34.30      3.74 o 
  -3  22   4        4.67        4.44      4.10 o 
  -2  22   4        3.54        5.18      2.61 o 
  -1  22   4       13.82       12.24      2.60 o 
   0  22   4       15.00       15.69      1.74 o 
   1  22   4       38.13       44.01      2.40 o 
   2  22   4       29.93       26.51      2.48 o 
   3  22   4        8.42        4.87      1.83 o 
   4  22   4       11.16       14.34      2.21 o 
   5  22   4       23.01       28.45      2.99 o 
   6  22   4        6.48        2.62      2.68 o 
  -7  23   4        5.83        8.72      5.02 o 
  -6  23   4        6.96        8.37      2.87 o 
  -5  23   4        3.11       -0.09      2.85 o 
  -4  23   4        3.84        2.42      2.64 o 
  -3  23   4        8.56        5.69      2.90 o 
  -2  23   4        3.43        1.82      3.65 o 
  -1  23   4        0.56        2.16      1.68 o 
   0  23   4        2.42        3.64      1.57 o 
   1  23   4        0.04       -0.16      1.55 o 
   2  23   4        0.08        0.35      1.88 o 
   3  23   4        0.79        1.30      2.13 o 
   4  23   4        6.15       11.53      2.71 o 
   5  23   4        1.57        4.52      2.46 o 
  -6  24   4        4.68       -0.59      2.56 o 
  -5  24   4        2.09        2.67      2.97 o 
  -4  24   4        2.26       -0.22      2.91 o 
  -3  24   4        4.03        1.02      3.27 o 
  -2  24   4        5.89        6.88      2.84 o 
  -1  24   4        2.80        2.18      2.46 o 
   0  24   4        1.97        3.67      1.60 o 
   1  24   4        3.66        1.89      1.63 o 
   2  24   4        2.02        3.37      1.81 o 
   3  24   4        6.75        8.20      2.02 o 
   4  24   4        5.25        5.07      2.13 o 
  -5  25   4        1.05       -2.58      2.83 o 
  -4  25   4       42.55       66.40      6.66 o 
  -3  25   4       43.00       39.42      4.17 o 
  -2  25   4        8.00        7.46      3.06 o 
  -1  25   4        2.38        4.52      3.88 o 
   0  25   4       31.13       34.40      2.65 o 
   1  25   4        2.10       -0.87      1.64 o 
   2  25   4       21.84       25.58      2.34 o 
   3  25   4        1.98        4.58      2.01 o 
  -3  26   4       14.46       20.72      3.64 o 
  -2  26   4        0.00       -0.92      2.69 o 
  -1  26   4        0.83        3.41      2.87 o 
   0  26   4        0.03       -1.44      1.79 o 
   1  26   4        1.09        1.86      1.77 o 
 -13   1   5        0.06       -3.69      3.69 o 
 -12   1   5        6.51        3.45      4.69 o 
 -11   1   5        6.76        4.02      2.47 o 
 -10   1   5       38.20       36.88      2.65 o 
  -9   1   5        0.04       -0.89      1.52 o 
  -8   1   5       13.82       17.01      1.33 o 
  -7   1   5        1.88        2.70      1.02 o 
  -6   1   5       70.56       89.94      2.40 o 
  -5   1   5        1.71        1.31      0.91 o 
  -4   1   5      549.03      548.50      6.46 o 
  -3   1   5       51.54       50.96      1.61 o 
  -2   1   5       75.04       67.86      1.79 o 
  -1   1   5       37.97       43.55      1.54 o 
   0   1   5      166.57      187.52      2.75 o 
   1   1   5       64.39       67.71      2.06 o 
   2   1   5      110.09      135.16      2.43 o 
   3   1   5       12.35        6.72      1.03 o 
   4   1   5        6.88        2.74      1.15 o 
   5   1   5       58.37       56.80      2.42 o 
   6   1   5       32.00       30.69      2.10 o 
   7   1   5        7.53        4.14      1.60 o 
   8   1   5        5.68        6.88      1.83 o 
   9   1   5       10.64        9.31      2.46 o 
  10   1   5        0.88       -2.21      2.21 o 
  11   1   5        3.51        7.19      3.55 o 
 -13   2   5       13.65       17.79      4.82 o 
 -12   2   5        4.56        1.19      3.65 o 
 -11   2   5        0.01       -0.30      2.33 o 
 -10   2   5       54.73       65.36      2.88 o 
  -9   2   5       90.13       75.35      2.91 o 
  -8   2   5        4.88        4.26      1.16 o 
  -7   2   5       43.21       37.28      1.64 o 
  -6   2   5       64.02       73.63      2.75 o 
  -5   2   5       24.93       25.58      1.33 o 
  -4   2   5       10.31        4.40      0.89 o 
  -3   2   5      141.52      111.97      2.55 o 
  -2   2   5       32.38       26.07      1.20 o 
  -1   2   5        3.38        5.45      0.84 o 
   0   2   5      484.57      510.56      5.59 o 
   1   2   5        8.78       10.08      0.88 o 
   2   2   5       19.22       20.00      1.20 o 
   3   2   5        2.06        2.70      0.93 o 
   4   2   5      429.97      446.29      6.49 o 
   5   2   5      701.35      676.82      9.09 o 
   6   2   5      496.21      467.73      7.17 o 
   7   2   5      199.47      189.92      4.36 o 
   8   2   5       21.59       24.46      2.45 o 
   9   2   5        0.16       -1.20      1.80 o 
  10   2   5        0.21       -0.83      2.85 o 
  11   2   5        0.15       -3.08      3.08 o 
 -13   3   5       27.24       47.41      5.96 o 
 -12   3   5        7.16        3.52      2.67 o 
 -11   3   5        0.11       -2.24      2.24 o 
 -10   3   5       12.30        6.33      2.09 o 
  -9   3   5       50.00       56.10      2.61 o 
  -8   3   5       23.04       28.41      1.82 o 
  -7   3   5      218.52      220.38      3.68 o 
  -6   3   5      647.52      622.07      6.92 o 
  -5   3   5      797.28      822.99      9.12 o 
  -4   3   5      467.68      476.30      5.75 o 
  -3   3   5        6.15        1.21      0.76 o 
  -2   3   5      939.69      939.12     10.02 o 
  -1   3   5        9.81       19.51      1.31 o 
   0   3   5      384.55      385.31      4.26 o 
   1   3   5        2.52        2.44      0.72 o 
   2   3   5       32.99       25.46      1.30 o 
   3   3   5        7.62        7.96      1.08 o 
   4   3   5       17.21       23.40      1.62 o 
   5   3   5        4.80       10.81      1.55 o 
   6   3   5        7.63        8.18      1.97 o 
   7   3   5       12.31       11.94      1.77 o 
   8   3   5       38.81       48.72      2.94 o 
   9   3   5       42.68       34.83      2.84 o 
  10   3   5        9.43       11.05      3.16 o 
  11   3   5       30.97       40.10      5.46 o 
 -13   4   5       23.62       18.87      6.55 o 
 -12   4   5       12.37       11.68      3.09 o 
 -11   4   5       19.15        8.40      3.28 o 
 -10   4   5       11.92        2.49      1.98 o 
  -9   4   5      239.56      240.44      7.06 o 
  -8   4   5      119.85      111.48      3.57 o 
  -7   4   5      131.66      121.60      2.58 o 
  -6   4   5       34.51       47.12      1.61 o 
  -5   4   5      141.72      141.44      2.67 o 
  -4   4   5        4.05       -0.63      0.68 o 
  -3   4   5       62.18       67.72      1.76 o 
  -2   4   5        1.30        0.85      0.70 o 
  -1   4   5       73.23       74.02      1.82 o 
   0   4   5        0.46        5.51      0.73 o 
   1   4   5        3.95        6.71      0.92 o 
   2   4   5      175.02      142.04      2.71 o 
   3   4   5       93.10      108.47      2.50 o 
   4   4   5      148.02      132.32      2.90 o 
   5   4   5      883.75      875.77     11.13 o 
   6   4   5       99.12       89.34      3.08 o 
   7   4   5        0.11       -1.58      1.58 o 
   8   4   5        9.23        7.41      2.01 o 
   9   4   5        0.29        1.22      2.23 o 
  10   4   5        6.28       -0.86      2.88 o 
 -13   5   5        2.63       -1.56      4.54 o 
 -12   5   5        3.78        0.62      2.77 o 
 -11   5   5        0.08       -1.49      2.43 o 
 -10   5   5       25.15       30.27      2.75 o 
  -9   5   5        0.00        0.76      1.72 o 
  -8   5   5       11.65       10.43      1.59 o 
  -7   5   5       92.88       87.67      2.54 o 
  -6   5   5        0.38        2.29      0.91 o 
  -5   5   5       36.56       37.24      1.57 o 
  -4   5   5      161.43      144.99      2.40 o 
  -3   5   5      392.96      405.76      5.00 o 
  -2   5   5      152.07      136.37      2.41 o 
  -1   5   5        0.00        0.85      0.71 o 
   0   5   5      873.48      826.49      7.91 o 
   1   5   5        0.00       -0.70      0.70 o 
   2   5   5       26.69       18.99      1.21 o 
   3   5   5      254.12      256.42      3.99 o 
   4   5   5      116.53      108.65      2.69 o 
   5   5   5       60.59       80.25      2.80 o 
   6   5   5       48.00       49.25      2.41 o 
   7   5   5       44.52       30.21      2.89 o 
   8   5   5        0.60       -1.42      1.78 o 
   9   5   5        6.56        4.41      2.44 o 
  10   5   5        0.67        3.48      5.46 o 
 -13   6   5        7.09        7.85      3.40 o 
 -12   6   5        0.65       -0.94      3.49 o 
 -11   6   5        8.47        7.63      2.39 o 
 -10   6   5        9.40        5.63      2.22 o 
  -9   6   5        1.24        4.84      2.21 o 
  -8   6   5       14.07       26.77      4.14 o 
  -7   6   5        1.04        1.65      1.28 o 
  -6   6   5      171.39      147.56      3.40 o 
  -5   6   5        3.04       -0.76      0.76 o 
  -4   6   5        5.82        8.90      0.86 o 
  -3   6   5        1.31        0.15      0.70 o 
  -2   6   5      180.07      190.99      2.93 o 
  -1   6   5      241.24      236.21      3.40 o 
   0   6   5        6.94        8.92      0.89 o 
   1   6   5       77.38       95.93      2.07 o 
   2   6   5       82.52       72.02      2.02 o 
   3   6   5      577.10      566.18      6.95 o 
   4   6   5      444.84      447.38      6.01 o 
   5   6   5      115.30      104.80      3.15 o 
   6   6   5       81.92       86.45      3.28 o 
   7   6   5        5.77        5.74      1.89 o 
   8   6   5        2.53        2.31      2.24 o 
   9   6   5       22.83       27.91      3.68 o 
  10   6   5        5.34        7.04      3.22 o 
 -13   7   5        0.01       -1.50      3.14 o 
 -12   7   5       10.53       21.69      4.75 o 
 -11   7   5       30.63       32.41      3.11 o 
 -10   7   5      163.28      168.36      5.52 o 
  -9   7   5       27.21       22.78      2.57 o 
  -8   7   5       49.18       51.91      3.00 o 
  -7   7   5      239.52      247.87      7.54 o 
  -6   7   5      589.21      598.85      7.28 o 
  -5   7   5       10.63       15.90      1.26 o 
  -4   7   5       82.58       91.69      2.82 o 
  -3   7   5      239.19      229.46      3.30 o 
  -2   7   5      135.05      162.67      2.66 o 
  -1   7   5      205.50      198.52      3.80 o 
   0   7   5      584.51      613.83      6.61 o 
   1   7   5       15.18       14.89      1.05 o 
   2   7   5      394.04      356.16      4.81 o 
   3   7   5       19.94       23.19      1.42 o 
   4   7   5      541.05      549.57      6.99 o 
   5   7   5       16.90       25.17      1.94 o 
   6   7   5        0.10        1.06      1.63 o 
   7   7   5       81.71       79.70      3.36 o 
   8   7   5       49.01       57.33      4.15 o 
   9   7   5       21.92       22.13      3.43 o 
  10   7   5        5.72        6.93      3.25 o 
 -13   8   5       16.09       17.96      3.66 o 
 -12   8   5       43.73       40.41      4.08 o 
 -11   8   5        3.75        3.73      3.39 o 
 -10   8   5        0.04        2.33      2.13 o 
  -9   8   5        7.78        9.75      2.44 o 
  -8   8   5      580.06      601.39     10.43 o 
  -7   8   5      321.80      291.14      6.23 o 
  -6   8   5      174.92      171.52      3.61 o 
  -5   8   5      247.57      245.05      3.61 o 
  -4   8   5      100.01       86.44      2.06 o 
  -3   8   5       19.09       17.28      1.32 o 
  -2   8   5      714.34      774.84      9.30 o 
  -1   8   5       53.56       53.62      1.65 o 
   0   8   5      144.16      160.50      2.59 o 
   1   8   5       90.61       90.76      2.03 o 
   2   8   5       53.40       58.07      1.75 o 
   3   8   5       20.63       28.94      1.54 o 
   4   8   5        2.40        5.55      1.28 o 
   5   8   5       52.99       60.63      2.51 o 
   6   8   5      544.85      534.66      8.65 o 
   7   8   5       73.27       67.13      4.27 o 
   8   8   5        0.03        2.53      2.57 o 
   9   8   5        8.41        8.52      3.03 o 
  10   8   5        0.22       -0.50      3.01 o 
 -13   9   5        2.78        5.22      3.68 o 
 -12   9   5       38.73       30.85      3.85 o 
 -11   9   5        0.00       -1.05      2.25 o 
 -10   9   5       60.26       60.62      3.61 o 
  -9   9   5      140.87      151.64      5.11 o 
  -8   9   5       33.81       48.90      3.02 o 
  -7   9   5       50.27       44.29      2.82 o 
  -6   9   5       15.26       13.38      1.78 o 
  -5   9   5        0.05       -0.83      0.83 o 
  -4   9   5       16.10       10.96      1.23 o 
  -3   9   5       50.42       40.78      1.74 o 
  -2   9   5      592.10      593.34      8.17 o 
  -1   9   5       62.41       55.46      1.83 o 
   0   9   5        0.10       -0.67      0.67 o 
   1   9   5      726.18      730.79      7.75 o 
   2   9   5        0.69        0.28      0.87 o 
   3   9   5       28.49       26.50      1.52 o 
   4   9   5      448.68      466.79      6.23 o 
   5   9   5      115.15      109.64      3.17 o 
   6   9   5        0.00        3.91      2.37 o 
   7   9   5       24.40       27.56      3.25 o 
   8   9   5        9.06        4.40      2.60 o 
   9   9   5        1.44       -0.31      2.70 o 
  10   9   5        4.39       -1.54      2.95 o 
 -12  10   5        3.12        9.09      4.82 o 
 -11  10   5        1.12        2.00      2.46 o 
 -10  10   5       17.80       19.09      2.75 o 
  -9  10   5       38.23       49.82      3.28 o 
  -8  10   5       47.32       65.11      4.04 o 
  -7  10   5      177.25      158.83      5.00 o 
  -6  10   5       75.73       75.71      3.97 o 
  -5  10   5      366.21      344.08      5.27 o 
  -4  10   5        0.79        0.30      1.03 o 
  -3  10   5        6.33        6.99      1.17 o 
  -2  10   5        1.85        1.23      0.81 o 
  -1  10   5        0.23       -0.27      0.68 o 
   0  10   5        0.59        1.74      0.76 o 
   1  10   5        8.52        5.98      0.88 o 
   2  10   5      216.05      223.41      3.40 o 
   3  10   5      313.15      312.70      4.79 o 
   4  10   5        2.40       -0.32      1.25 o 
   5  10   5      107.65       93.31      3.74 o 
   6  10   5       48.10       49.97      3.73 o 
   7  10   5        0.06        0.98      2.94 o 
   8  10   5        2.48       -2.28      2.28 o 
   9  10   5       39.03       41.03      4.22 o 
  10  10   5        0.29       -2.84      2.84 o 
 -12  11   5        9.14        5.01      5.95 o 
 -11  11   5       61.99       57.16      4.30 o 
 -10  11   5       37.39       40.60      3.64 o 
  -9  11   5       33.40       33.91      2.95 o 
  -8  11   5      121.23      117.46      4.25 o 
  -7  11   5        9.55       11.77      2.11 o 
  -6  11   5      116.11       95.04      3.93 o 
  -5  11   5       61.75       64.13      2.30 o 
  -4  11   5       22.43       21.44      1.52 o 
  -3  11   5        0.68        0.73      1.02 o 
  -2  11   5       18.79       18.57      1.46 o 
  -1  11   5        0.01        0.50      0.65 o 
   0  11   5      164.96      163.90      2.55 o 
   1  11   5       80.11       78.87      2.08 o 
   2  11   5       46.40       39.76      1.66 o 
   3  11   5       61.81       64.50      2.49 o 
   4  11   5       16.36       25.36      2.28 o 
   5  11   5      104.02      110.67      5.71 o 
   6  11   5      118.79      111.37      4.95 o 
   7  11   5        1.61        2.20      2.48 o 
   8  11   5        1.29        4.21      2.70 o 
   9  11   5        0.30       -2.61      2.61 o 
 -12  12   5        7.54        2.25      3.14 o 
 -11  12   5       41.91       31.96      3.65 o 
 -10  12   5        0.57       -0.16      2.46 o 
  -9  12   5       35.81       32.21      3.28 o 
  -8  12   5        9.50       13.12      2.29 o 
  -7  12   5      255.33      228.71      5.50 o 
  -6  12   5       39.81       40.18      2.34 o 
  -5  12   5       13.65       10.36      1.40 o 
  -4  12   5       31.55       31.68      1.74 o 
  -3  12   5       55.89       71.01      2.39 o 
  -2  12   5       25.05       25.46      1.57 o 
  -1  12   5       52.64       52.99      1.64 o 
   0  12   5        3.80        2.98      0.86 o 
   1  12   5      131.23      127.74      2.82 o 
   2  12   5      197.60      181.34      3.83 o 
   3  12   5       19.21       22.82      2.09 o 
   4  12   5      205.34      189.07      7.07 o 
   5  12   5        0.54        0.70      1.73 o 
   6  12   5       33.88       30.73      3.19 o 
   7  12   5       22.91       26.09      3.64 o 
   8  12   5       19.16       13.84      3.20 o 
   9  12   5        2.66       -2.27      3.16 o 
 -12  13   5        0.00       -2.86      2.94 o 
 -11  13   5        0.00       -2.68      2.68 o 
 -10  13   5        0.00       -0.49      2.52 o 
  -9  13   5        0.01        1.94      2.36 o 
  -8  13   5       18.35       17.14      2.68 o 
  -7  13   5       21.94       21.44      2.63 o 
  -6  13   5      100.24       89.28      3.16 o 
  -5  13   5       53.78       48.37      2.71 o 
  -4  13   5       76.32       77.12      2.54 o 
  -3  13   5      235.47      213.21      4.88 o 
  -2  13   5       98.37       91.65      2.35 o 
  -1  13   5       30.34       29.54      1.40 o 
   0  13   5        0.00       -0.80      0.85 o 
   1  13   5        7.43        9.02      1.37 o 
   2  13   5        1.05       -1.09      1.43 o 
   3  13   5        5.06        3.36      1.72 o 
   4  13   5        1.62        1.06      1.86 o 
   5  13   5        4.75        5.51      1.94 o 
   6  13   5        2.10        2.60      2.92 o 
   7  13   5       13.29       12.32      2.82 o 
   8  13   5       10.10        4.99      2.96 o 
   9  13   5        5.01       -0.13      2.96 o 
 -11  14   5        0.75       -0.46      3.05 o 
 -10  14   5        9.08       10.99      2.87 o 
  -9  14   5        3.27        2.33      2.36 o 
  -8  14   5       24.63       26.99      4.10 o 
  -7  14   5        7.79        2.34      2.11 o 
  -6  14   5       38.78       44.78      2.67 o 
  -5  14   5       39.61       36.25      2.40 o 
  -4  14   5       19.81       18.96      1.72 o 
  -3  14   5       52.00       52.74      2.40 o 
  -2  14   5      279.42      266.82      6.13 o 
  -1  14   5      540.61      567.42      7.20 o 
   0  14   5       81.36       67.13      2.74 o 
   1  14   5      284.02      273.70      6.26 o 
   2  14   5       32.31       29.00      3.34 o 
   3  14   5       65.34       69.89      4.45 o 
   4  14   5       43.41       34.48      2.49 o 
   5  14   5       61.76       70.53      4.82 o 
   6  14   5       38.79       44.07      3.56 o 
   7  14   5       18.78       22.76      4.00 o 
   8  14   5       19.72       24.29      3.65 o 
   9  14   5        0.48       -4.08      4.08 o 
 -11  15   5        1.63       -0.05      2.85 o 
 -10  15   5        9.14       15.59      3.07 o 
  -9  15   5        6.87        8.99      2.67 o 
  -8  15   5       38.29       37.34      3.22 o 
  -7  15   5        8.04        6.10      2.19 o 
  -6  15   5      179.69      184.67      4.77 o 
  -5  15   5      133.69      126.29      3.86 o 
  -4  15   5        9.05       10.92      1.96 o 
  -3  15   5        0.88       -0.74      1.21 o 
  -2  15   5      168.12      147.44      3.64 o 
  -1  15   5      347.67      343.17      6.18 o 
   0  15   5      141.36      134.57      3.67 o 
   1  15   5       39.77       37.20      2.30 o 
   2  15   5      189.87      192.46      4.70 o 
   3  15   5       14.51        7.96      1.84 o 
   4  15   5        9.16        8.11      1.87 o 
   5  15   5       13.70       12.88      2.14 o 
   6  15   5       15.02       16.54      2.88 o 
   7  15   5       22.57       36.47      3.68 o 
   8  15   5        2.60       -2.31      2.69 o 
 -11  16   5        6.28        6.30      3.10 o 
 -10  16   5        1.35       -2.07      2.52 o 
  -9  16   5        4.56        1.86      2.50 o 
  -8  16   5        3.26       -0.05      2.13 o 
  -7  16   5        0.00       -0.54      5.02 o 
  -6  16   5       11.53        8.47      1.89 o 
  -5  16   5        8.77       12.39      2.48 o 
  -4  16   5       25.32       22.44      4.56 o 
  -3  16   5        0.42        0.76      1.62 o 
  -2  16   5        0.40       -0.30      1.30 o 
  -1  16   5      130.99      144.14      3.73 o 
   0  16   5        1.15        0.34      1.43 o 
   1  16   5      175.92      161.25      4.19 o 
   2  16   5      231.67      204.21      4.87 o 
   3  16   5       37.97       39.87      2.57 o 
   4  16   5        4.53        4.95      2.71 o 
   5  16   5        0.94        2.10      1.84 o 
   6  16   5       20.60       31.22      3.38 o 
   7  16   5       15.98       16.49      3.12 o 
   8  16   5        0.05        0.90      3.28 o 
 -10  17   5        0.33       -2.58      2.58 o 
  -9  17   5        0.55        0.56      2.41 o 
  -8  17   5        7.33        3.24      2.30 o 
  -7  17   5        1.84        1.40      2.50 o 
  -6  17   5        3.57        0.30      2.16 o 
  -5  17   5      136.18      125.71      4.94 o 
  -4  17   5       92.32       89.98      5.04 o 
  -3  17   5        5.02        5.53      1.36 o 
  -2  17   5       22.29       26.69      1.89 o 
  -1  17   5       12.35       12.08      2.14 o 
   0  17   5       79.42       85.77      3.11 o 
   1  17   5      153.90      157.26      4.18 o 
   2  17   5       25.99       19.74      2.12 o 
   3  17   5        2.29        0.26      1.63 o 
   4  17   5        2.80        2.07      1.73 o 
   5  17   5       80.81       96.45      3.93 o 
   6  17   5       35.45       38.76      3.59 o 
   7  17   5        3.40       -0.62      2.68 o 
 -10  18   5        0.09       -1.81      2.72 o 
  -9  18   5        9.30       17.78      5.41 o 
  -8  18   5        8.04        9.27      3.31 o 
  -7  18   5       61.13       60.96      4.69 o 
  -6  18   5       21.11       23.38      3.50 o 
  -5  18   5       40.04       39.09      3.90 o 
  -4  18   5      115.41      128.63      5.92 o 
  -3  18   5        0.04       -1.23      1.23 o 
  -2  18   5       53.20       63.40      2.62 o 
  -1  18   5      331.32      310.86      5.86 o 
   0  18   5      206.21      209.45      4.72 o 
   1  18   5       19.73       19.63      2.03 o 
   2  18   5        4.09        7.85      1.83 o 
   3  18   5        1.85        2.15      1.75 o 
   4  18   5       15.16        9.05      1.98 o 
   5  18   5       15.77       14.42      2.36 o 
   6  18   5       15.13       16.86      3.16 o 
   7  18   5        0.14       -2.20      2.57 o 
  -9  19   5       29.37       45.31      5.78 o 
  -8  19   5        6.04       -0.21      3.22 o 
  -7  19   5        4.66        2.62      2.49 o 
  -6  19   5        2.51        2.53      2.34 o 
  -5  19   5        2.80        1.80      5.98 o 
  -4  19   5       21.48       27.01      2.66 o 
  -3  19   5      103.68       86.42      3.52 o 
  -2  19   5        0.41        0.82      1.37 o 
  -1  19   5        5.83       10.47      1.69 o 
   0  19   5       13.23        9.77      1.77 o 
   1  19   5        0.68       -1.34      1.53 o 
   2  19   5       17.44       14.71      2.01 o 
   3  19   5       13.47       11.43      1.97 o 
   4  19   5        1.99        3.82      1.92 o 
   5  19   5       21.91       25.61      2.62 o 
   6  19   5        3.93        1.54      3.25 o 
  -9  20   5        1.47        2.17      3.82 o 
  -8  20   5        1.87       -2.78      2.78 o 
  -7  20   5        0.02       -2.36      2.36 o 
  -6  20   5        5.20        1.78      3.16 o 
  -5  20   5       51.31       55.35      4.58 o 
  -4  20   5       12.94       14.61      1.94 o 
  -3  20   5       31.79       39.62      3.53 o 
  -2  20   5       52.29       54.81      2.47 o 
  -1  20   5        4.59        3.03      1.71 o 
   0  20   5        0.35       -1.39      1.39 o 
   1  20   5        4.42        6.46      1.73 o 
   2  20   5       10.05       10.15      1.91 o 
   3  20   5        6.94        6.02      1.93 o 
   4  20   5        7.68        7.04      2.08 o 
   5  20   5       33.35       33.76      2.89 o 
   6  20   5       10.82        5.38      2.82 o 
  -8  21   5        0.00       -3.06      3.06 o 
  -7  21   5        3.91        6.92      3.43 o 
  -6  21   5        0.40       -2.00      2.21 o 
  -5  21   5        1.01       -0.93      2.68 o 
  -4  21   5        0.29       -0.46      2.53 o 
  -3  21   5        0.92       -1.15      1.57 o 
  -2  21   5        5.52        3.51      2.61 o 
  -1  21   5        0.86        4.07      1.52 o 
   0  21   5        1.40        0.04      1.68 o 
   1  21   5        0.01       -1.21      2.08 o 
   2  21   5        2.60        2.07      1.75 o 
   3  21   5        2.94        1.26      1.80 o 
   4  21   5        0.56        0.71      1.91 o 
   5  21   5        2.48        5.03      3.38 o 
  -7  22   5        3.72        2.42      2.77 o 
  -6  22   5        0.35        1.66      2.99 o 
  -5  22   5        0.80       -1.18      4.54 o 
  -4  22   5       12.41       12.32      5.61 o 
  -3  22   5        5.79        5.26      2.89 o 
  -2  22   5        1.51       -1.46      1.59 o 
  -1  22   5        1.86       -0.09      1.49 o 
   0  22   5        1.69        0.35      2.20 o 
   1  22   5        5.52        2.93      1.76 o 
   2  22   5       11.69       13.97      2.14 o 
   3  22   5        0.92        3.54      1.92 o 
   4  22   5        0.09        1.25      2.04 o 
   5  22   5        0.49        3.20      2.56 o 
  -6  23   5        2.83        1.55      3.08 o 
  -5  23   5        1.80        2.40      3.11 o 
  -4  23   5        3.22        2.40      2.95 o 
  -3  23   5        1.27       -0.87      2.73 o 
  -2  23   5       32.39       36.01      4.29 o 
  -1  23   5       16.11       13.06      3.52 o 
   0  23   5        1.94        3.11      1.68 o 
   1  23   5        3.89        1.67      1.77 o 
   2  23   5        6.80        8.42      2.00 o 
   3  23   5        6.70        4.76      2.44 o 
   4  23   5       36.85       43.80      4.79 o 
  -5  24   5       15.14       14.22      3.62 o 
  -4  24   5        2.63        1.53      2.94 o 
  -3  24   5        0.00       -2.73      2.73 o 
  -2  24   5        0.06        0.84      2.87 o 
  -1  24   5        0.55       -1.39      1.81 o 
   0  24   5        4.71        6.61      1.83 o 
   1  24   5       16.65       16.50      2.19 o 
   2  24   5        5.87        5.59      2.06 o 
   3  24   5        4.50        3.58      3.34 o 
  -4  25   5       13.56       14.76      4.79 o 
  -3  25   5        0.88       -2.78      2.78 o 
  -2  25   5        0.00        0.59      2.89 o 
  -1  25   5       10.16       13.60      3.37 o 
   0  25   5       36.18       43.59      2.67 o 
   1  25   5       18.02       19.86      2.35 o 
 -13   0   6       19.34        7.71      6.57 o 
 -12   0   6        0.18       -4.05      4.93 o 
 -11   0   6        8.03       19.21      5.99 o 
 -10   0   6        2.69       -0.10      2.43 o 
  -9   0   6        6.72        7.69      5.09 o 
  -8   0   6      288.18      279.20      6.84 o 
  -7   0   6      578.39      605.88     11.42 o 
  -6   0   6       12.63       13.08      1.90 o 
  -5   0   6      646.01      637.05     11.49 o 
  -4   0   6       37.43       42.24      2.50 o 
  -3   0   6     1013.96      943.25     15.73 o 
  -2   0   6        9.95       24.07      2.84 o 
  -1   0   6      140.70      162.87      4.50 o 
   0   0   6      768.04      678.98     10.36 o 
   1   0   6       76.67       71.80      2.80 o 
   2   0   6       10.51        7.56      1.48 o 
   3   0   6      487.90      489.75      9.99 o 
   4   0   6      194.59      196.48      5.85 o 
   5   0   6      320.22      300.64      7.71 o 
   6   0   6        0.39       -1.48      2.05 o 
   7   0   6      159.99      153.61      5.93 o 
   8   0   6        2.83       -0.54      3.04 o 
   9   0   6       37.74       41.66      5.12 o 
  10   0   6       63.54       84.49      6.85 o 
 -13   1   6        0.04        4.87      4.22 o 
 -12   1   6        4.65        3.69      3.77 o 
 -11   1   6        2.30       -1.46      2.34 o 
 -10   1   6       23.68       26.33      2.66 o 
  -9   1   6        5.30        0.97      1.54 o 
  -8   1   6        3.30        4.79      1.34 o 
  -7   1   6       19.35       27.41      1.72 o 
  -6   1   6        9.50       12.25      1.58 o 
  -5   1   6       34.56       28.31      1.54 o 
  -4   1   6       82.64       84.40      2.32 o 
  -3   1   6       37.04       36.31      1.62 o 
  -2   1   6     1135.40     1115.70     12.88 o 
  -1   1   6        0.21       -0.91      0.91 o 
   0   1   6       21.58       27.85      1.50 o 
   1   1   6        6.25        9.87      1.03 o 
   2   1   6       13.51       18.89      1.24 o 
   3   1   6      161.77      162.30      3.28 o 
   4   1   6       60.41       70.72      3.09 o 
   5   1   6       49.92       38.85      2.28 o 
   6   1   6       47.91       40.83      3.40 o 
   7   1   6       27.14       27.48      2.34 o 
   8   1   6       33.00       34.89      2.84 o 
   9   1   6        0.14       -0.41      2.36 o 
  10   1   6        2.54        0.64      3.18 o 
 -13   2   6        0.32       -0.30      4.67 o 
 -12   2   6        1.20       -1.87      4.52 o 
 -11   2   6        4.27        5.82      3.68 o 
 -10   2   6        1.09       -0.08      2.17 o 
  -9   2   6        0.00       -1.66      1.66 o 
  -8   2   6        3.19        1.18      1.34 o 
  -7   2   6       58.16       71.26      2.42 o 
  -6   2   6        9.27        8.63      1.24 o 
  -5   2   6        5.49        3.09      1.04 o 
  -4   2   6      361.59      330.60      4.93 o 
  -3   2   6      124.09       97.12      2.44 o 
  -2   2   6        1.28        0.43      0.99 o 
  -1   2   6     1144.03     1130.93     13.06 o 
   0   2   6       52.62       61.65      1.79 o 
   1   2   6      203.21      241.56      3.70 o 
   2   2   6      249.36      219.44      3.44 o 
   3   2   6      150.77      138.47      3.03 o 
   4   2   6      125.77      126.65      3.33 o 
   5   2   6       90.25      102.20      3.23 o 
   6   2   6       16.00       18.64      1.99 o 
   7   2   6        1.00       -1.04      1.60 o 
   8   2   6        0.68        1.90      1.99 o 
   9   2   6        8.29        3.32      2.64 o 
  10   2   6        0.28       -1.95      3.12 o 
 -13   3   6        0.39       -0.59      4.14 o 
 -12   3   6        0.24       -1.89      3.60 o 
 -11   3   6        1.76        0.51      2.38 o 
 -10   3   6        5.27        4.64      3.61 o 
  -9   3   6        2.33       -0.62      1.55 o 
  -8   3   6        0.29       -1.25      1.25 o 
  -7   3   6       63.84       56.33      2.19 o 
  -6   3   6       98.77      113.48      2.83 o 
  -5   3   6       12.46       15.05      1.25 o 
  -4   3   6      111.13       94.69      2.17 o 
  -3   3   6       12.71       13.80      1.17 o 
  -2   3   6       91.23       91.70      2.38 o 
  -1   3   6      150.23      153.37      3.08 o 
   0   3   6       75.44       70.83      1.89 o 
   1   3   6       62.80       58.81      1.79 o 
   2   3   6        8.74        6.50      1.43 o 
   3   3   6       37.89       47.41      1.93 o 
   4   3   6       17.57       14.55      1.70 o 
   5   3   6       19.71       30.51      2.14 o 
   6   3   6        8.75        4.87      1.82 o 
   7   3   6        0.46       -2.03      2.03 o 
   8   3   6        0.09       -0.49      1.89 o 
   9   3   6       17.45       17.88      3.61 o 
  10   3   6        5.67        3.36      4.10 o 
 -13   4   6        1.94       -0.26      4.39 o 
 -12   4   6        0.67       -1.25      2.74 o 
 -11   4   6       10.59       17.24      3.06 o 
 -10   4   6        6.73        7.00      1.98 o 
  -9   4   6        5.69        1.85      1.69 o 
  -8   4   6       46.99       65.95      2.53 o 
  -7   4   6       23.11       23.79      1.63 o 
  -6   4   6      128.08      111.96      2.63 o 
  -5   4   6       42.04       39.15      1.63 o 
  -4   4   6       21.66       23.52      1.25 o 
  -3   4   6        1.43        1.87      1.06 o 
  -2   4   6      170.91      166.71      2.99 o 
  -1   4   6       81.99       98.86      2.29 o 
   0   4   6      153.61      151.35      2.65 o 
   1   4   6      623.83      587.59      7.14 o 
   2   4   6      287.37      281.22      4.34 o 
   3   4   6        0.05       -0.18      1.05 o 
   4   4   6        0.11       -0.04      1.42 o 
   5   4   6        5.40        5.59      1.56 o 
   6   4   6        0.23       -0.29      1.59 o 
   7   4   6        2.15        1.12      1.83 o 
   8   4   6        0.38       -1.80      1.86 o 
   9   4   6        7.57        6.82      3.17 o 
  10   4   6        1.09       -3.77      3.77 o 
 -13   5   6        7.10       11.25      7.47 o 
 -12   5   6        8.01        8.56      3.20 o 
 -11   5   6        3.47       -1.54      2.50 o 
 -10   5   6        1.16        1.08      1.84 o 
  -9   5   6        0.35       -1.60      1.60 o 
  -8   5   6        7.32        1.34      1.59 o 
  -7   5   6       53.38       62.16      2.51 o 
  -6   5   6       22.52       19.65      1.49 o 
  -5   5   6       12.15       12.73      1.18 o 
  -4   5   6      121.11      123.35      2.40 o 
  -3   5   6      978.40      967.75     10.55 o 
  -2   5   6      888.66      924.65     10.17 o 
  -1   5   6      205.59      227.27      3.33 o 
   0   5   6      150.32      151.78      2.66 o 
   1   5   6        6.92        6.50      1.08 o 
   2   5   6        5.70       10.78      1.24 o 
   3   5   6       46.18       46.97      1.97 o 
   4   5   6      378.23      332.86      5.18 o 
   5   5   6       87.91       91.87      3.13 o 
   6   5   6        2.85       -0.33      1.65 o 
   7   5   6      179.38      175.33      4.88 o 
   8   5   6        3.19        2.65      2.70 o 
   9   5   6       10.35        3.87      3.03 o 
  10   5   6       31.84       37.12      8.92 o 
 -13   6   6        7.81        8.46      3.33 o 
 -12   6   6        7.71        7.28      3.15 o 
 -11   6   6        0.12       -2.46      2.46 o 
 -10   6   6        0.19       -1.83      1.83 o 
  -9   6   6       14.98        5.63      1.86 o 
  -8   6   6       13.98       11.07      1.90 o 
  -7   6   6        9.58       12.03      1.99 o 
  -6   6   6       91.14       88.85      2.81 o 
  -5   6   6      150.40      140.08      2.78 o 
  -4   6   6      145.32      154.44      2.86 o 
  -3   6   6      159.18      149.26      2.79 o 
  -2   6   6      253.06      282.96      4.10 o 
  -1   6   6      138.71      146.14      2.45 o 
   0   6   6       39.17       31.68      1.41 o 
   1   6   6        6.98        4.90      1.05 o 
   2   6   6      351.85      349.44      5.01 o 
   3   6   6      537.91      525.02      6.85 o 
   4   6   6      667.12      654.40      8.27 o 
   5   6   6        0.00       -1.43      1.43 o 
   6   6   6        1.79        2.84      1.79 o 
   7   6   6        0.01       -1.72      1.97 o 
   8   6   6        8.95        2.26      2.62 o 
   9   6   6        7.27        4.29      3.15 o 
 -13   7   6        6.58       10.28      3.50 o 
 -12   7   6        1.66        0.38      2.96 o 
 -11   7   6        4.29        3.17      2.76 o 
 -10   7   6       17.72       14.30      2.31 o 
  -9   7   6       52.52       53.56      2.96 o 
  -8   7   6        1.76       -1.37      1.63 o 
  -7   7   6      115.83      130.01      3.94 o 
  -6   7   6        0.01       -0.18      1.59 o 
  -5   7   6      198.10      175.32      3.13 o 
  -4   7   6       15.04       20.66      1.34 o 
  -3   7   6      376.41      362.30      4.82 o 
  -2   7   6      137.72      138.61      2.68 o 
  -1   7   6        0.00        0.03      0.80 o 
   0   7   6        1.30        0.42      0.84 o 
   1   7   6        0.18       -0.88      0.90 o 
   2   7   6        0.02        1.20      1.03 o 
   3   7   6        2.93        3.67      1.24 o 
   4   7   6       53.79       60.39      2.35 o 
   5   7   6       27.86       37.73      2.84 o 
   6   7   6        0.29       -0.45      1.86 o 
   7   7   6        1.59       -1.80      2.44 o 
   8   7   6        0.02       -1.17      2.65 o 
   9   7   6        2.82        0.43      2.92 o 
 -12   8   6       10.66       12.92      3.44 o 
 -11   8   6       34.59       42.26      3.47 o 
 -10   8   6       60.74       63.72      3.94 o 
  -9   8   6        2.24        3.17      1.93 o 
  -8   8   6       15.28       11.21      2.07 o 
  -7   8   6      290.25      277.03      5.61 o 
  -6   8   6        0.41       -1.65      1.65 o 
  -5   8   6        7.28        3.05      1.59 o 
  -4   8   6        0.18       -0.83      0.83 o 
  -3   8   6       48.29       46.43      1.62 o 
  -2   8   6       76.68       78.10      2.32 o 
  -1   8   6       46.87       49.80      1.62 o 
   0   8   6        1.39        1.42      0.88 o 
   1   8   6       13.10       14.38      1.27 o 
   2   8   6      122.00      126.17      2.85 o 
   3   8   6      159.39      170.20      3.48 o 
   4   8   6      198.46      208.59      4.32 o 
   5   8   6      179.46      165.95      4.35 o 
   6   8   6       25.03       24.36      3.10 o 
   7   8   6       22.69       29.42      3.47 o 
   8   8   6        0.13       -2.48      2.48 o 
   9   8   6        8.78        6.69      3.36 o 
 -12   9   6       25.32       30.36      4.78 o 
 -11   9   6        2.86        3.31      2.54 o 
 -10   9   6        3.16        3.58      2.37 o 
  -9   9   6        7.63       10.29      2.19 o 
  -8   9   6        3.53        4.68      1.92 o 
  -7   9   6        0.95        2.28      1.72 o 
  -6   9   6        7.46        1.76      2.48 o 
  -5   9   6        6.66        6.54      1.94 o 
  -4   9   6       11.09        8.61      1.42 o 
  -3   9   6        0.03        2.37      1.04 o 
  -2   9   6       43.54       51.88      1.95 o 
  -1   9   6        5.36        3.35      0.90 o 
   0   9   6       54.51       48.30      1.65 o 
   1   9   6      274.17      254.84      4.03 o 
   2   9   6      254.88      236.70      3.98 o 
   3   9   6      276.96      235.62      4.44 o 
   4   9   6       63.99       68.03      3.10 o 
   5   9   6       15.45       15.23      2.03 o 
   6   9   6        4.76        3.07      2.53 o 
   7   9   6        8.24        6.81      2.86 o 
   8   9   6        1.64       -3.07      3.07 o 
   9   9   6        1.09       -2.16      2.89 o 
 -12  10   6        0.34        3.54      3.68 o 
 -11  10   6        5.88        1.84      2.83 o 
 -10  10   6       53.35       62.56      3.82 o 
  -9  10   6       21.05       16.44      2.76 o 
  -8  10   6        9.29       11.34      2.14 o 
  -7  10   6       13.32       14.17      2.00 o 
  -6  10   6        8.82       10.12      2.00 o 
  -5  10   6      169.69      137.55      4.06 o 
  -4  10   6      388.18      388.87      7.18 o 
  -3  10   6       25.03       24.73      2.65 o 
  -2  10   6       52.84       55.45      2.26 o 
  -1  10   6       11.41        7.97      1.11 o 
   0  10   6       26.16       24.76      1.57 o 
   1  10   6       47.89       43.00      1.96 o 
   2  10   6       34.65       36.28      1.93 o 
   3  10   6      129.89      132.96      3.67 o 
   4  10   6      144.10      143.13      3.94 o 
   5  10   6        0.52       -0.90      1.83 o 
   6  10   6        4.82        5.62      2.59 o 
   7  10   6       17.57       19.16      3.28 o 
   8  10   6        0.20       -0.36      2.82 o 
   9  10   6        3.64        4.03      3.16 o 
 -12  11   6        4.66        4.48      3.62 o 
 -11  11   6        3.69        3.56      2.87 o 
 -10  11   6       28.14       24.66      3.36 o 
  -9  11   6       16.82       11.93      2.43 o 
  -8  11   6        0.45       -1.13      1.75 o 
  -7  11   6        4.17        2.21      1.77 o 
  -6  11   6      179.85      159.20      4.53 o 
  -5  11   6       61.11       57.30      4.10 o 
  -4  11   6      223.96      218.63      5.02 o 
  -3  11   6      115.89      126.54      5.50 o 
  -2  11   6      138.23      125.38      3.70 o 
  -1  11   6       76.09       96.81      2.60 o 
   0  11   6        5.04        2.46      1.15 o 
   1  11   6        2.61        3.62      1.31 o 
   2  11   6       52.00       71.80      2.75 o 
   3  11   6      118.58      145.19      3.82 o 
   4  11   6      153.32      128.01      4.30 o 
   5  11   6        1.50        0.72      1.86 o 
   6  11   6       32.85       27.69      3.33 o 
   7  11   6        6.71        3.57      3.34 o 
   8  11   6       14.24       16.84      3.54 o 
   9  11   6        0.22       -4.59      4.59 o 
 -12  12   6        1.87       -1.80      3.39 o 
 -11  12   6       18.07        9.83      3.29 o 
 -10  12   6        0.60       -1.00      2.59 o 
  -9  12   6       13.30       16.84      2.57 o 
  -8  12   6        0.90       -1.82      1.82 o 
  -7  12   6        1.40        0.01      1.65 o 
  -6  12   6       59.44       62.96      3.12 o 
  -5  12   6       14.68        2.07      1.71 o 
  -4  12   6      123.25      125.60      3.82 o 
  -3  12   6       88.43       75.90      3.15 o 
  -2  12   6      100.63       92.52      2.99 o 
  -1  12   6       12.54       10.45      1.34 o 
   0  12   6       70.80       73.86      2.44 o 
   1  12   6      267.56      259.38      4.91 o 
   2  12   6        5.95        1.99      1.48 o 
   3  12   6       26.40       24.20      2.31 o 
   4  12   6      110.10      123.12      4.26 o 
   5  12   6        5.78       10.67      2.20 o 
   6  12   6        2.44       -2.11      2.24 o 
   7  12   6        1.64       -2.50      2.51 o 
   8  12   6        6.82        9.00      3.27 o 
 -11  13   6        0.50       -1.94      3.31 o 
 -10  13   6        5.57        7.00      2.93 o 
  -9  13   6        0.32        0.02      2.09 o 
  -8  13   6        0.06       -1.77      1.77 o 
  -7  13   6       13.87        9.64      2.16 o 
  -6  13   6       54.25       50.82      3.38 o 
  -5  13   6        7.72        8.26      1.90 o 
  -4  13   6       34.69       34.31      2.37 o 
  -3  13   6      188.25      202.89      4.86 o 
  -2  13   6      261.52      224.89      4.34 o 
  -1  13   6       22.85       12.47      1.57 o 
   0  13   6      239.12      228.84      4.51 o 
   1  13   6      190.66      171.99      4.50 o 
   2  13   6      306.76      312.23      6.41 o 
   3  13   6        7.62        0.08      2.28 o 
   4  13   6       47.25       49.20      2.99 o 
   5  13   6        6.38        4.38      2.01 o 
   6  13   6        0.92        2.66      2.55 o 
   7  13   6       38.44       45.91      4.13 o 
   8  13   6       12.84       11.44      3.39 o 
 -11  14   6        0.56       -2.74      2.74 o 
 -10  14   6       12.91       16.74      2.83 o 
  -9  14   6        5.73        4.02      2.25 o 
  -8  14   6        0.07        1.26      2.00 o 
  -7  14   6        1.93       -1.28      1.78 o 
  -6  14   6        7.10        8.18      2.31 o 
  -5  14   6      103.20      110.54      4.28 o 
  -4  14   6        4.28        6.98      2.02 o 
  -3  14   6      106.34      107.85      5.93 o 
  -2  14   6        3.69        4.30      1.36 o 
  -1  14   6      117.98      106.87      3.48 o 
   0  14   6       27.69       29.66      2.23 o 
   1  14   6        2.11        3.27      1.71 o 
   2  14   6        0.52        2.08      1.68 o 
   3  14   6        0.63        2.21      1.99 o 
   4  14   6        1.88       -0.02      1.86 o 
   5  14   6        3.11        5.62      2.08 o 
   6  14   6       26.42       25.16      5.12 o 
   7  14   6       31.24       28.97      3.76 o 
   8  14   6        3.90       -1.37      3.04 o 
 -11  15   6        0.45       -2.81      2.81 o 
 -10  15   6        2.49       -0.82      2.39 o 
  -9  15   6       12.14       17.47      3.34 o 
  -8  15   6        4.49        2.00      2.10 o 
  -7  15   6       23.21       22.47      2.70 o 
  -6  15   6       42.51       46.39      3.17 o 
  -5  15   6       70.77       74.47      3.74 o 
  -4  15   6      131.05      128.32      5.33 o 
  -3  15   6       95.43       92.07      3.20 o 
  -2  15   6       38.13       44.54      2.42 o 
  -1  15   6        0.68       -1.41      1.46 o 
   0  15   6        2.81       -1.52      1.52 o 
   1  15   6       18.75       28.41      2.28 o 
   2  15   6        4.67        3.86      2.43 o 
   3  15   6       53.80       46.43      2.88 o 
   4  15   6       34.72       33.12      2.67 o 
   5  15   6        0.43        1.62      2.02 o 
   6  15   6        1.21        5.95      2.71 o 
   7  15   6        0.58        3.39      3.98 o 
 -10  16   6        5.31        4.58      2.60 o 
  -9  16   6       15.18       18.11      2.75 o 
  -8  16   6        8.29       10.02      2.32 o 
  -7  16   6        3.82        3.16      1.97 o 
  -6  16   6        0.10        1.77      2.10 o 
  -5  16   6       22.98       28.22      2.71 o 
  -4  16   6       11.54        9.58      2.40 o 
  -3  16   6      244.71      252.46      5.30 o 
  -2  16   6      130.03      123.69      3.80 o 
  -1  16   6        0.70       -1.58      1.58 o 
   0  16   6       20.59       27.52      2.25 o 
   1  16   6        7.98        4.76      1.95 o 
   2  16   6        8.00        7.25      1.86 o 
   3  16   6       19.67       17.68      2.28 o 
   4  16   6       13.72       11.37      2.18 o 
   5  16   6       20.95       20.40      2.61 o 
   6  16   6        3.11        6.51      2.88 o 
   7  16   6       15.58       29.51      3.89 o 
 -10  17   6        5.85        9.27      2.76 o 
  -9  17   6        0.17        0.68      2.31 o 
  -8  17   6        0.00       -0.99      2.06 o 
  -7  17   6        2.21        2.14      3.95 o 
  -6  17   6       63.30       58.72      3.59 o 
  -5  17   6       60.38       63.13      3.51 o 
  -4  17   6        0.03       -2.51      3.36 o 
  -3  17   6       16.79       14.72      1.86 o 
  -2  17   6       80.43       78.88      4.68 o 
  -1  17   6       32.38       34.77      2.44 o 
   0  17   6       73.50       51.76      2.74 o 
   1  17   6       53.60       60.04      3.04 o 
   2  17   6        0.48        1.52      1.74 o 
   3  17   6        0.13       -0.61      1.67 o 
   4  17   6        2.69       -0.43      2.03 o 
   5  17   6        0.42        0.09      2.00 o 
   6  17   6        3.35       -1.52      2.51 o 
  -9  18   6        0.25       -1.75      2.30 o 
  -8  18   6        2.24       -0.25      2.11 o 
  -7  18   6        1.12       -0.31      2.20 o 
  -6  18   6       25.72       32.30      3.37 o 
  -5  18   6       79.72       85.28      4.54 o 
  -4  18   6       43.91       47.39      2.45 o 
  -3  18   6       61.99       76.63      3.10 o 
  -2  18   6       84.78       73.88      4.28 o 
  -1  18   6        7.08        7.34      1.80 o 
   0  18   6        0.76       -0.83      1.59 o 
   1  18   6        0.59       -0.97      1.63 o 
   2  18   6        0.31       -2.47      2.47 o 
   3  18   6        2.75        1.36      1.83 o 
   4  18   6        3.36        3.53      2.04 o 
   5  18   6       27.66       42.85      3.64 o 
   6  18   6        9.57        4.12      2.96 o 
  -9  19   6        0.38       -2.65      2.65 o 
  -8  19   6        0.48       -1.18      2.19 o 
  -7  19   6        3.25       -2.47      3.00 o 
  -6  19   6        0.44        0.63      2.82 o 
  -5  19   6        9.20        7.06      3.06 o 
  -4  19   6       37.11       41.53      2.36 o 
  -3  19   6        0.22        1.67      1.78 o 
  -2  19   6        4.38        1.17      1.81 o 
  -1  19   6       11.45        9.55      1.89 o 
   0  19   6       36.84       38.86      2.72 o 
   1  19   6       15.10        6.39      1.96 o 
   2  19   6        5.51        3.39      1.86 o 
   3  19   6        8.12        3.64      1.99 o 
   4  19   6        0.98       -1.76      1.99 o 
   5  19   6        2.02        3.27      2.21 o 
  -8  20   6        0.26       -0.76      3.01 o 
  -7  20   6        3.51        0.25      3.16 o 
  -6  20   6        8.39        5.80      3.28 o 
  -5  20   6        2.52        5.96      3.12 o 
  -4  20   6        2.23        3.06      1.86 o 
  -3  20   6        0.14       -1.48      1.48 o 
  -2  20   6        0.17       -1.00      1.57 o 
  -1  20   6       40.78       37.43      2.53 o 
   0  20   6       37.93       40.09      3.22 o 
   1  20   6        4.45       -0.11      1.73 o 
   2  20   6       11.04       10.31      2.11 o 
   3  20   6       20.83       21.05      2.51 o 
   4  20   6        3.90        3.02      2.67 o 
   5  20   6        0.01        1.35      2.16 o 
  -7  21   6        6.92        5.79      3.37 o 
  -6  21   6        1.15        0.62      3.01 o 
  -5  21   6        1.29        4.93      1.87 o 
  -4  21   6        8.01        6.87      3.16 o 
  -3  21   6        8.95        9.04      2.09 o 
  -2  21   6       12.03        9.60      1.88 o 
  -1  21   6        1.63       -1.39      1.64 o 
   0  21   6        3.26        1.72      1.77 o 
   1  21   6        0.48        0.54      1.81 o 
   2  21   6       16.22       17.15      2.36 o 
   3  21   6       29.03       30.05      2.79 o 
   4  21   6       15.13       25.56      2.78 o 
  -7  22   6        3.73        2.92      4.29 o 
  -6  22   6       31.96       30.97      4.33 o 
  -5  22   6       33.98       31.43      5.74 o 
  -4  22   6        1.89       -1.00      1.81 o 
  -3  22   6       62.58       64.89      5.31 o 
  -2  22   6       22.88       28.73      2.29 o 
  -1  22   6        2.40        1.02      1.73 o 
   0  22   6        0.17       -1.64      1.64 o 
   1  22   6        0.11       -0.16      1.79 o 
   2  22   6        0.19       -0.42      2.32 o 
   3  22   6        0.55        2.01      2.10 o 
  -5  23   6        3.12        4.28      3.27 o 
  -4  23   6        0.21       -2.70      2.94 o 
  -3  23   6        8.26        7.74      5.26 o 
  -2  23   6        6.99        5.26      2.10 o 
  -1  23   6       12.30       12.38      2.04 o 
   0  23   6        8.08        5.76      1.99 o 
   1  23   6        0.06       -2.03      2.77 o 
   2  23   6        0.26        0.90      2.05 o 
  -4  24   6        9.39        6.31      4.53 o 
  -3  24   6        2.67       -2.19      4.61 o 
  -2  24   6        0.01       -0.02      1.87 o 
  -1  24   6        4.97        4.50      3.25 o 
   0  24   6       20.41       24.38      2.45 o 
 -13   1   7       11.03       11.84      5.05 o 
 -12   1   7        4.98        2.16      3.92 o 
 -11   1   7       16.90        5.24      3.83 o 
 -10   1   7       42.25       40.53      3.59 o 
  -9   1   7       21.14       19.57      2.25 o 
  -8   1   7       14.85       19.80      2.41 o 
  -7   1   7        0.59        1.41      1.55 o 
  -6   1   7       32.55       33.46      1.88 o 
  -5   1   7       95.69       87.39      2.59 o 
  -4   1   7      198.55      195.41      3.76 o 
  -3   1   7       61.21       51.65      2.08 o 
  -2   1   7      497.98      496.83      6.90 o 
  -1   1   7      412.45      381.72      4.93 o 
   0   1   7        0.42       -0.42      0.93 o 
   1   1   7       46.36       46.53      1.87 o 
   2   1   7      379.83      391.96      5.28 o 
   3   1   7      232.09      219.80      4.17 o 
   4   1   7      101.41      121.48      3.55 o 
   5   1   7       29.22       39.76      2.48 o 
   6   1   7       42.51       39.80      2.73 o 
   7   1   7        0.12        1.19      2.02 o 
   8   1   7        8.12        9.29      2.79 o 
   9   1   7        0.80        0.87      2.64 o 
 -13   2   7       31.31       46.46      6.26 o 
 -12   2   7        3.68       -2.45      4.15 o 
 -11   2   7        6.16        7.20      3.78 o 
 -10   2   7       22.98       22.33      3.08 o 
  -9   2   7        2.58        0.98      2.13 o 
  -8   2   7        4.71        1.44      1.71 o 
  -7   2   7        0.08        0.85      1.22 o 
  -6   2   7        8.53        8.73      1.36 o 
  -5   2   7       17.58       21.80      1.59 o 
  -4   2   7      194.75      193.98      3.73 o 
  -3   2   7        0.73        2.40      1.17 o 
  -2   2   7       17.64       21.01      1.58 o 
  -1   2   7       27.19       31.03      1.49 o 
   0   2   7        2.59        0.46      0.96 o 
   1   2   7       27.01       19.12      1.36 o 
   2   2   7      389.62      349.46      5.28 o 
   3   2   7      117.14      103.02      2.96 o 
   4   2   7       45.47       41.37      2.36 o 
   5   2   7       32.63       34.20      2.35 o 
   6   2   7        0.00       -1.59      1.59 o 
   7   2   7       15.81       18.59      2.82 o 
   8   2   7       47.46       60.51      4.08 o 
   9   2   7       33.33       40.35      6.33 o 
 -13   3   7        1.29        2.62      4.57 o 
 -12   3   7        0.62       -0.60      3.99 o 
 -11   3   7        0.04       -0.86      2.51 o 
 -10   3   7       25.95       24.65      3.14 o 
  -9   3   7       39.02       33.45      2.81 o 
  -8   3   7        0.76        1.28      1.46 o 
  -7   3   7       34.93       37.01      2.27 o 
  -6   3   7       75.28       75.95      2.52 o 
  -5   3   7      125.56      127.65      3.04 o 
  -4   3   7       59.89       66.06      2.34 o 
  -3   3   7      395.86      404.08      5.93 o 
  -2   3   7      626.02      618.36      8.14 o 
  -1   3   7      286.42      282.65      4.05 o 
   0   3   7       12.45        7.94      1.12 o 
   1   3   7      421.23      436.09      5.56 o 
   2   3   7       58.10       59.56      2.26 o 
   3   3   7       32.87       17.41      1.68 o 
   4   3   7      113.53      112.32      3.43 o 
   5   3   7       62.17       48.46      2.61 o 
   6   3   7        9.07        1.32      1.91 o 
   7   3   7        3.79        1.40      2.03 o 
   8   3   7       19.75       21.00      3.11 o 
   9   3   7        3.47        4.11      3.95 o 
 -13   4   7       14.27       16.35      5.28 o 
 -12   4   7       11.59        2.81      4.20 o 
 -11   4   7       12.54       17.61      3.24 o 
 -10   4   7        8.74       11.07      2.75 o 
  -9   4   7        1.70       -1.69      1.83 o 
  -8   4   7       15.83       11.44      2.16 o 
  -7   4   7       16.20       14.55      1.74 o 
  -6   4   7        9.87        9.32      1.55 o 
  -5   4   7       85.21       77.55      2.46 o 
  -4   4   7      285.34      290.20      4.76 o 
  -3   4   7      173.11      176.26      3.56 o 
  -2   4   7        4.02        1.66      1.16 o 
  -1   4   7        8.14       10.20      1.15 o 
   0   4   7       41.57       41.84      1.69 o 
   1   4   7        6.89       10.32      1.34 o 
   2   4   7       19.46       11.91      1.47 o 
   3   4   7       51.93       62.86      2.65 o 
   4   4   7       52.01       61.54      2.50 o 
   5   4   7        8.17        4.37      2.18 o 
   6   4   7       78.41       81.12      3.67 o 
   7   4   7        2.35        4.23      2.32 o 
   8   4   7       19.20       25.16      3.83 o 
   9   4   7        0.85        2.31      4.04 o 
 -12   5   7       28.93       39.96      5.01 o 
 -11   5   7        1.84        3.57      2.85 o 
 -10   5   7       46.40       46.06      3.89 o 
  -9   5   7       26.48       28.72      2.76 o 
  -8   5   7       50.98       50.03      3.14 o 
  -7   5   7        2.35        2.85      1.80 o 
  -6   5   7        3.29        2.32      1.38 o 
  -5   5   7       74.95       69.84      2.40 o 
  -4   5   7        0.47        0.37      1.09 o 
  -3   5   7       11.36       14.34      1.42 o 
  -2   5   7        6.43        5.11      1.25 o 
  -1   5   7       65.37       64.48      2.36 o 
   0   5   7      105.22       91.61      2.31 o 
   1   5   7      178.90      170.23      3.44 o 
   2   5   7       42.58       46.76      2.08 o 
   3   5   7      163.99      153.57      3.50 o 
   4   5   7      138.18      126.88      3.32 o 
   5   5   7       17.96        9.90      2.06 o 
   6   5   7       16.04       19.92      2.74 o 
   7   5   7       17.08       18.19      4.28 o 
   8   5   7        0.04        2.77      3.55 o 
   9   5   7        0.08       -3.73      3.73 o 
 -12   6   7       50.42       44.54      4.47 o 
 -11   6   7       17.58       26.17      3.56 o 
 -10   6   7       18.29       27.66      3.27 o 
  -9   6   7       17.70       10.79      2.80 o 
  -8   6   7        7.91        3.83      1.93 o 
  -7   6   7       21.06       20.07      2.35 o 
  -6   6   7       79.42       76.01      5.26 o 
  -5   6   7      116.50      110.55      3.21 o 
  -4   6   7        0.00       -1.06      1.06 o 
  -3   6   7       39.19       46.58      2.28 o 
  -2   6   7        6.00        3.90      1.19 o 
  -1   6   7        6.73        8.41      1.09 o 
   0   6   7        0.20       -1.00      1.00 o 
   1   6   7      308.37      277.74      4.53 o 
   2   6   7      402.96      386.23      5.66 o 
   3   6   7       11.44        8.22      1.53 o 
   4   6   7       92.87       98.94      3.06 o 
   5   6   7        0.77       -1.81      1.81 o 
   6   6   7       49.40       54.41      3.53 o 
   7   6   7       31.62       27.40      3.91 o 
   8   6   7        0.68       -0.60      2.88 o 
 -12   7   7        4.83        8.39      3.31 o 
 -11   7   7        0.89        0.49      2.82 o 
 -10   7   7        2.99        3.15      2.37 o 
  -9   7   7        1.16       -2.00      2.00 o 
  -8   7   7        0.00       -1.79      1.79 o 
  -7   7   7      136.67      122.61      4.26 o 
  -6   7   7       54.79       57.11      3.04 o 
  -5   7   7        6.29        4.24      1.76 o 
  -4   7   7       35.91       43.67      2.37 o 
  -3   7   7       32.42       32.72      1.74 o 
  -2   7   7      183.51      179.94      3.56 o 
  -1   7   7      125.77      107.63      2.64 o 
   0   7   7       29.07       27.93      1.78 o 
   1   7   7       22.52       21.41      1.61 o 
   2   7   7        3.82        0.46      1.27 o 
   3   7   7      353.75      354.02      5.93 o 
   4   7   7       25.10       17.36      2.07 o 
   5   7   7       29.21       26.33      2.73 o 
   6   7   7        5.61        2.18      2.58 o 
   7   7   7        5.98        5.36      2.86 o 
   8   7   7        0.56       -2.84      3.37 o 
 -12   8   7        1.07        1.50      4.43 o 
 -11   8   7       11.50       12.86      4.88 o 
 -10   8   7       62.21       83.98      3.85 o 
  -9   8   7       10.35       12.70      2.51 o 
  -8   8   7        0.75       -1.89      1.89 o 
  -7   8   7       90.11       83.69      3.70 o 
  -6   8   7       38.06       26.86      3.37 o 
  -5   8   7        0.02        1.99      1.68 o 
  -4   8   7       67.27       62.17      2.98 o 
  -3   8   7       70.63       61.39      3.60 o 
  -2   8   7       31.31       29.55      2.27 o 
  -1   8   7      106.07       92.34      2.73 o 
   0   8   7      103.25       89.94      2.79 o 
   1   8   7       20.03       26.40      1.87 o 
   2   8   7       10.72       11.35      1.80 o 
   3   8   7        0.85        0.45      1.53 o 
   4   8   7       12.90       15.86      2.08 o 
   5   8   7       40.72       43.79      3.14 o 
   6   8   7        3.49        3.54      2.76 o 
   7   8   7        6.44        3.04      3.66 o 
   8   8   7       45.91       50.26      6.25 o 
 -12   9   7        1.85       -0.07      3.57 o 
 -11   9   7       53.51       69.80      4.80 o 
 -10   9   7        9.38        9.87      2.41 o 
  -9   9   7       19.21       17.54      2.70 o 
  -8   9   7        0.36       -1.89      1.89 o 
  -7   9   7       15.42       23.73      2.53 o 
  -6   9   7      134.20      116.17      4.14 o 
  -5   9   7      141.52      131.74      4.19 o 
  -4   9   7        1.88       -0.07      1.57 o 
  -3   9   7       25.06       17.24      2.10 o 
  -2   9   7       82.29       80.10      2.85 o 
  -1   9   7       76.17       85.27      2.67 o 
   0   9   7       88.28       90.37      2.82 o 
   1   9   7      499.93      471.48      6.94 o 
   2   9   7      123.51      132.07      3.45 o 
   3   9   7        0.37       -1.44      1.44 o 
   4   9   7       38.70       48.83      2.71 o 
   5   9   7        1.15       -0.26      1.97 o 
   6   9   7       10.80        5.50      2.75 o 
   7   9   7       14.59       14.71      3.40 o 
   8   9   7       26.56       25.21      4.01 o 
 -12  10   7        0.66       -1.33      3.89 o 
 -11  10   7       33.06       33.23      3.48 o 
 -10  10   7        9.67       14.78      2.64 o 
  -9  10   7       25.14       22.73      2.79 o 
  -8  10   7      112.20       97.20      4.15 o 
  -7  10   7       65.31       58.97      3.52 o 
  -6  10   7       15.68       11.66      2.18 o 
  -5  10   7        5.79        4.63      1.83 o 
  -4  10   7       84.62       79.35      3.40 o 
  -3  10   7        9.05        7.29      1.87 o 
  -2  10   7       70.25       64.36      3.21 o 
  -1  10   7      380.77      338.35      5.43 o 
   0  10   7      154.50      151.85      3.57 o 
   1  10   7       26.25       30.85      2.01 o 
   2  10   7       46.24       51.84      2.63 o 
   3  10   7       46.19       49.29      2.63 o 
   4  10   7       16.78       16.62      2.72 o 
   5  10   7       66.53       85.01      4.06 o 
   6  10   7       77.84       90.15      5.16 o 
   7  10   7        6.78       12.85      3.22 o 
   8  10   7       24.44       29.29      4.19 o 
 -11  11   7        1.43        0.98      2.64 o 
 -10  11   7       10.08        4.35      2.60 o 
  -9  11   7       47.10       55.38      4.17 o 
  -8  11   7       14.33        7.84      2.46 o 
  -7  11   7        1.45        1.78      2.34 o 
  -6  11   7        0.06       -1.72      1.72 o 
  -5  11   7       15.41       10.14      3.58 o 
  -4  11   7       57.93       67.56      3.17 o 
  -3  11   7       18.00       15.52      2.08 o 
  -2  11   7        0.70        0.29      1.23 o 
  -1  11   7       44.68       46.06      2.66 o 
   0  11   7      167.63      150.29      3.87 o 
   1  11   7       57.73       46.32      2.72 o 
   2  11   7       48.16       49.50      3.57 o 
   3  11   7       12.01       14.63      3.69 o 
   4  11   7       14.86       18.17      3.07 o 
   5  11   7        2.12        0.23      2.07 o 
   6  11   7        3.25        2.01      2.65 o 
   7  11   7       20.67       29.53      4.00 o 
 -11  12   7        2.89        2.89      2.70 o 
 -10  12   7       15.60       23.32      4.58 o 
  -9  12   7        1.67        1.81      2.55 o 
  -8  12   7       21.22       14.51      2.83 o 
  -7  12   7       11.74       16.81      2.70 o 
  -6  12   7        1.62       -0.97      1.78 o 
  -5  12   7        0.06       -1.61      1.71 o 
  -4  12   7       39.88       49.45      2.89 o 
  -3  12   7      227.39      219.76      6.22 o 
  -2  12   7       12.90       14.52      1.69 o 
  -1  12   7       64.67       62.12      2.67 o 
   0  12   7        7.45        5.59      1.56 o 
   1  12   7       11.73       12.44      1.76 o 
   2  12   7        0.08        0.68      1.68 o 
   3  12   7        7.48       10.07      2.07 o 
   4  12   7       24.87       22.80      2.55 o 
   5  12   7        1.23       -0.42      1.99 o 
   6  12   7        0.11       -2.55      2.55 o 
   7  12   7        0.03        3.30      3.06 o 
 -11  13   7        0.03       -0.18      2.57 o 
 -10  13   7        8.57       10.54      3.49 o 
  -9  13   7        0.00       -2.39      2.39 o 
  -8  13   7       10.58        4.39      2.48 o 
  -7  13   7       17.71       19.16      2.76 o 
  -6  13   7       48.14       48.65      5.18 o 
  -5  13   7        7.97        6.97      2.29 o 
  -4  13   7        7.52        3.37      2.11 o 
  -3  13   7       48.97       60.76      3.47 o 
  -2  13   7        0.00        0.77      1.40 o 
  -1  13   7        0.45        0.92      1.56 o 
   0  13   7       44.53       36.84      2.57 o 
   1  13   7       29.81       27.95      2.43 o 
   2  13   7       10.12        7.69      2.67 o 
   3  13   7        6.87        3.66      2.11 o 
   4  13   7       17.95       14.57      2.41 o 
   5  13   7        2.47       -0.70      2.03 o 
   6  13   7       24.77       30.51      3.70 o 
   7  13   7       73.99       83.65      5.71 o 
 -10  14   7        9.71       13.16      2.92 o 
  -9  14   7        0.49       -0.06      2.50 o 
  -8  14   7        0.46        0.24      2.35 o 
  -7  14   7        0.18        0.10      2.17 o 
  -6  14   7        0.01        0.69      2.11 o 
  -5  14   7        4.95        5.33      2.31 o 
  -4  14   7        7.98        6.82      2.23 o 
  -3  14   7       17.50       24.01      2.17 o 
  -2  14   7      129.81      137.04      4.13 o 
  -1  14   7      211.56      208.65      5.09 o 
   0  14   7       71.57       69.08      3.34 o 
   1  14   7       25.85       21.26      3.62 o 
   2  14   7       43.89       49.42      3.30 o 
   3  14   7        1.46       -0.03      1.79 o 
   4  14   7       23.16       34.15      2.93 o 
   5  14   7       10.21        8.02      2.39 o 
   6  14   7        5.41        7.23      4.48 o 
   7  14   7        0.12        3.75      3.92 o 
 -10  15   7       16.52       28.91      3.35 o 
  -9  15   7        7.18        5.46      2.73 o 
  -8  15   7        1.97       -1.73      2.96 o 
  -7  15   7        7.84        9.36      2.61 o 
  -6  15   7       77.74       81.86      5.21 o 
  -5  15   7        0.64       -0.89      2.07 o 
  -4  15   7       41.64       39.41      4.04 o 
  -3  15   7        0.00        0.02      1.58 o 
  -2  15   7       50.99       49.55      4.14 o 
  -1  15   7        0.03        1.47      1.70 o 
   0  15   7       11.35       10.30      2.20 o 
   1  15   7        0.70       -0.07      1.74 o 
   2  15   7        0.90       -0.52      1.94 o 
   3  15   7        1.64       -1.63      1.81 o 
   4  15   7        7.26        7.24      2.24 o 
   5  15   7        3.12        1.54      2.26 o 
   6  15   7        0.77        0.89      2.90 o 
 -10  16   7        0.44       -2.00      2.73 o 
  -9  16   7        5.43        7.53      5.91 o 
  -8  16   7        3.24        3.56      2.62 o 
  -7  16   7        0.01       -0.67      2.22 o 
  -6  16   7        5.90        5.81      3.58 o 
  -5  16   7        0.05       -1.44      2.08 o 
  -4  16   7       45.42       48.88      5.08 o 
  -3  16   7       37.24       47.19      2.96 o 
  -2  16   7        9.01        6.19      2.47 o 
  -1  16   7       99.81       99.76      4.72 o 
   0  16   7        3.14       -1.67      1.67 o 
   1  16   7        3.09       -1.31      2.46 o 
   2  16   7        2.34       -1.73      1.73 o 
   3  16   7       10.90        2.46      1.96 o 
   4  16   7        1.18        1.57      2.07 o 
   5  16   7        4.57        6.86      2.43 o 
   6  16   7        5.99        7.70      3.11 o 
  -9  17   7        0.42        3.88      3.04 o 
  -8  17   7        0.39       -0.17      2.49 o 
  -7  17   7        2.41        1.33      3.63 o 
  -6  17   7        6.72        8.46      2.44 o 
  -5  17   7        1.74       -1.73      2.82 o 
  -4  17   7        8.20        9.06      1.93 o 
  -3  17   7        0.07        1.51      1.75 o 
  -2  17   7        0.92       -1.62      1.62 o 
  -1  17   7        1.29       -1.07      1.73 o 
   0  17   7        0.84        0.93      1.82 o 
   1  17   7        2.32       -1.64      1.64 o 
   2  17   7        0.40       -1.73      1.73 o 
   3  17   7        9.96        9.46      2.29 o 
   4  17   7        1.79        1.95      2.11 o 
   5  17   7       11.70        9.58      2.55 o 
  -9  18   7        3.74        3.88      4.39 o 
  -8  18   7       27.43       27.84      6.08 o 
  -7  18   7       63.72       70.43      4.18 o 
  -6  18   7       15.37       11.14      2.77 o 
  -5  18   7        3.08        0.89      2.91 o 
  -4  18   7       60.98       76.44      3.32 o 
  -3  18   7      101.96      108.76      3.85 o 
  -2  18   7        6.95        5.83      1.92 o 
  -1  18   7       19.88       19.24      2.59 o 
   0  18   7        1.03       -1.71      1.71 o 
   1  18   7       43.02       38.24      3.58 o 
   2  18   7        0.84       -1.79      1.79 o 
   3  18   7        0.09       -0.65      1.95 o 
   4  18   7        4.55        2.08      2.18 o 
   5  18   7        7.48        9.51      2.57 o 
  -8  19   7        7.05        5.78      2.81 o 
  -7  19   7        0.26        0.46      2.39 o 
  -6  19   7       10.82       10.83      2.62 o 
  -5  19   7       13.17       14.64      3.22 o 
  -4  19   7       10.96       13.86      2.04 o 
  -3  19   7       38.71       34.91      2.62 o 
  -2  19   7        0.30        0.17      1.84 o 
  -1  19   7       35.25       33.60      3.59 o 
   0  19   7        1.93       -0.21      1.78 o 
   1  19   7       14.67       21.55      3.01 o 
   2  19   7       24.18       27.60      4.32 o 
   3  19   7        0.58        0.88      2.03 o 
   4  19   7        0.54        0.91      2.19 o 
  -7  20   7        3.72        5.84      2.68 o 
  -6  20   7        2.08        3.28      2.49 o 
  -5  20   7       43.50       51.81      2.82 o 
  -4  20   7       60.35       63.01      3.12 o 
  -3  20   7       14.24       17.98      2.57 o 
  -2  20   7        8.94        4.47      2.25 o 
  -1  20   7        0.05        1.53      1.83 o 
   0  20   7        1.15       -1.77      1.77 o 
   1  20   7        0.06       -1.86      1.86 o 
   2  20   7        0.64        0.11      2.07 o 
   3  20   7        0.05        0.38      2.13 o 
  -6  21   7        0.34       -0.56      3.28 o 
  -5  21   7        0.00        3.74      2.19 o 
  -4  21   7        0.60        1.40      1.82 o 
  -3  21   7       11.10        4.78      1.99 o 
  -2  21   7        6.27       -1.82      1.82 o 
  -1  21   7        0.49       -0.05      1.79 o 
   0  21   7        0.62       -0.13      1.90 o 
   1  21   7        6.55        5.99      2.21 o 
   2  21   7        0.14       -1.94      1.94 o 
  -5  22   7       21.96       27.13      4.33 o 
  -4  22   7        2.64        5.53      2.67 o 
  -3  22   7        0.78        0.97      2.86 o 
  -2  22   7        5.47        6.23      2.03 o 
  -1  22   7        6.76        7.53      2.12 o 
   0  22   7        0.08       -0.50      1.92 o 
   1  22   7        0.25        3.32      2.13 o 
  -3  23   7        1.69       -1.91      1.91 o 
  -2  23   7        4.19        0.60      1.95 o 
  -1  23   7        2.20        2.88      2.17 o 
 -12   0   8        3.76        6.61      6.33 o 
 -11   0   8       10.20       11.01      5.95 o 
 -10   0   8        0.84       -2.24      4.29 o 
  -9   0   8        4.07        2.22      2.75 o 
  -8   0   8       12.27       17.50      4.03 o 
  -7   0   8      111.92      111.79      5.51 o 
  -6   0   8        5.51        8.45      2.10 o 
  -5   0   8       42.47       45.86      3.16 o 
  -4   0   8     1792.66     1609.97     26.23 o 
  -3   0   8      676.57      655.30     12.53 o 
  -2   0   8        0.51       -1.75      1.75 o 
  -1   0   8       22.28       18.85      2.17 o 
   0   0   8       85.77      101.17      3.84 o 
   1   0   8      296.88      266.89      6.11 o 
   2   0   8      336.77      322.92      6.93 o 
   3   0   8      237.86      230.56      8.55 o 
   4   0   8       31.94       33.32      4.09 o 
   5   0   8      112.36      129.93      6.73 o 
   6   0   8       10.43       14.17      3.26 o 
   7   0   8        3.50        9.27      3.81 o 
   8   0   8       51.94       62.98      6.25 o 
 -12   1   8        0.01       -1.20      4.03 o 
 -11   1   8        0.71       -3.44      7.18 o 
 -10   1   8        1.77        1.82      3.46 o 
  -9   1   8       21.87       26.18      3.16 o 
  -8   1   8        0.00        0.77      1.67 o 
  -7   1   8       11.69       16.90      1.90 o 
  -6   1   8       26.36       24.15      1.86 o 
  -5   1   8       97.32      116.30      3.17 o 
  -4   1   8      306.53      326.85      5.49 o 
  -3   1   8      454.83      440.07      6.67 o 
  -2   1   8        2.64       -1.40      1.40 o 
  -1   1   8      477.01      466.61      5.97 o 
   0   1   8      518.45      517.44      6.50 o 
   1   1   8       10.21        8.20      1.40 o 
   2   1   8        2.21        1.16      1.26 o 
   3   1   8       25.08       23.45      2.45 o 
   4   1   8        3.53        2.71      1.70 o 
   5   1   8       24.52       26.71      2.41 o 
   6   1   8       12.17       12.46      2.46 o 
   7   1   8        4.78        6.62      2.78 o 
   8   1   8        0.80       -1.12      3.02 o 
 -12   2   8        2.08       -1.20      4.05 o 
 -11   2   8        0.01       -0.90      3.58 o 
 -10   2   8       16.47       15.37      3.12 o 
  -9   2   8       19.26       19.63      2.97 o 
  -8   2   8       23.63       28.30      3.02 o 
  -7   2   8        1.34        0.45      1.45 o 
  -6   2   8       18.61       20.02      1.90 o 
  -5   2   8        1.52        4.59      1.41 o 
  -4   2   8        4.07       11.28      1.60 o 
  -3   2   8       36.15       46.62      2.37 o 
  -2   2   8       26.86       27.91      1.97 o 
  -1   2   8      196.68      180.84      3.39 o 
   0   2   8      112.72      117.88      2.88 o 
   1   2   8       48.92       52.82      2.12 o 
   2   2   8       32.32       37.04      3.04 o 
   3   2   8        0.10        0.37      1.38 o 
   4   2   8        2.62       -1.17      1.60 o 
   5   2   8        3.03        3.59      1.88 o 
   6   2   8        0.34       -0.20      2.09 o 
   7   2   8        7.58        9.11      2.72 o 
   8   2   8        0.59       -2.85      2.85 o 
 -12   3   8       14.06       14.05      4.81 o 
 -11   3   8        1.80        5.95      3.85 o 
 -10   3   8        4.39        5.06      2.76 o 
  -9   3   8        0.01        2.42      2.44 o 
  -8   3   8       35.31       24.73      2.61 o 
  -7   3   8        0.24        0.25      1.75 o 
  -6   3   8        4.58        9.05      1.69 o 
  -5   3   8      340.61      335.88      6.08 o 
  -4   3   8      404.49      409.54      6.31 o 
  -3   3   8       76.46       73.13      2.63 o 
  -2   3   8        0.99       -0.44      1.34 o 
  -1   3   8        0.67        1.95      1.18 o 
   0   3   8      228.61      221.40      3.83 o 
   1   3   8      432.32      427.34      5.78 o 
   2   3   8       81.24       67.69      2.56 o 
   3   3   8        0.14       -0.89      1.37 o 
   4   3   8       15.64       14.57      2.02 o 
   5   3   8       51.08       51.34      3.20 o 
   6   3   8       12.23       17.15      2.85 o 
   7   3   8       19.66       12.62      3.08 o 
   8   3   8        0.03       -3.69      3.69 o 
 -12   4   8        6.24        3.72      4.40 o 
 -11   4   8        0.68       -1.99      3.02 o 
 -10   4   8        0.63        1.44      2.61 o 
  -9   4   8        3.16        3.33      3.17 o 
  -8   4   8        1.45        1.64      2.14 o 
  -7   4   8        6.83        4.02      2.33 o 
  -6   4   8        4.16        3.19      1.52 o 
  -5   4   8       60.58       62.27      2.71 o 
  -4   4   8       26.92       29.43      2.13 o 
  -3   4   8      115.00       95.68      2.96 o 
  -2   4   8      243.85      209.85      4.21 o 
  -1   4   8      284.89      259.50      4.11 o 
   0   4   8       76.83       73.61      2.34 o 
   1   4   8        7.84        4.16      1.43 o 
   2   4   8       87.68       78.18      2.71 o 
   3   4   8        6.04        4.91      1.55 o 
   4   4   8      113.13      119.29      3.77 o 
   5   4   8        6.24        3.12      2.25 o 
   6   4   8        7.07       12.57      2.93 o 
   7   4   8       11.99        8.75      3.35 o 
   8   4   8        1.30        3.76      4.26 o 
 -12   5   8        2.42        0.54      4.20 o 
 -11   5   8        0.00       -1.98      2.74 o 
 -10   5   8       23.58       19.28      3.26 o 
  -9   5   8        0.32        3.21      2.56 o 
  -8   5   8        0.28       -1.12      1.88 o 
  -7   5   8        0.00       -2.11      2.11 o 
  -6   5   8        1.85        2.04      2.34 o 
  -5   5   8        0.41        2.15      1.47 o 
  -4   5   8        3.94        6.50      1.61 o 
  -3   5   8      242.56      230.27      5.12 o 
  -2   5   8        3.55        2.37      1.23 o 
  -1   5   8       23.62       26.65      1.63 o 
   0   5   8       25.27       31.93      1.79 o 
   1   5   8        0.32       -1.11      1.30 o 
   2   5   8        0.53       -0.88      1.32 o 
   3   5   8       33.04       31.60      2.27 o 
   4   5   8        5.84        8.05      2.01 o 
   5   5   8       55.14       48.11      3.45 o 
   6   5   8       13.85       19.60      2.96 o 
   7   5   8       79.80      101.16      5.89 o 
 -12   6   8        2.73        9.19      3.37 o 
 -11   6   8       17.68       16.35      3.83 o 
 -10   6   8       38.78       50.13      5.73 o 
  -9   6   8        2.93        2.63      2.25 o 
  -8   6   8        1.21        1.51      2.93 o 
  -7   6   8        0.53       -0.97      1.85 o 
  -6   6   8       83.85       92.97      3.85 o 
  -5   6   8       31.06       24.31      2.45 o 
  -4   6   8        4.38        0.64      1.76 o 
  -3   6   8       80.06       86.62      3.05 o 
  -2   6   8       10.86        6.33      1.27 o 
  -1   6   8      299.73      297.04      5.23 o 
   0   6   8      619.93      603.50      8.47 o 
   1   6   8       36.10       36.04      2.21 o 
   2   6   8        1.35       -1.36      1.36 o 
   3   6   8        3.81        2.55      1.61 o 
   4   6   8        0.59       -1.72      1.72 o 
   5   6   8        0.18       -0.73      2.14 o 
   6   6   8        1.60       -2.68      2.68 o 
   7   6   8        3.30        4.94      3.36 o 
 -12   7   8       47.08       55.43      5.33 o 
 -11   7   8        0.07       -2.12      3.17 o 
 -10   7   8        0.10       -0.78      2.68 o 
  -9   7   8       19.19       19.37      2.89 o 
  -8   7   8       16.86       16.05      2.52 o 
  -7   7   8       10.91        9.67      3.42 o 
  -6   7   8       43.33       38.72      2.79 o 
  -5   7   8       76.68       72.72      3.48 o 
  -4   7   8       12.42        9.88      2.18 o 
  -3   7   8        6.59        4.81      1.91 o 
  -2   7   8        0.00        0.65      1.22 o 
  -1   7   8        0.72        5.55      1.51 o 
   0   7   8        0.14        1.63      1.45 o 
   1   7   8        1.08       -1.34      1.34 o 
   2   7   8        3.28        3.86      1.54 o 
   3   7   8       23.81       18.32      2.20 o 
   4   7   8       12.44       14.00      2.24 o 
   5   7   8       15.48       21.66      2.96 o 
   6   7   8        0.56        1.48      3.05 o 
   7   7   8       21.34       28.16      4.10 o 
 -11   8   8        3.85        9.30      3.41 o 
 -10   8   8        0.01       -2.70      2.70 o 
  -9   8   8       11.97       14.35      2.74 o 
  -8   8   8        1.93       -1.70      2.03 o 
  -7   8   8        2.77        0.96      1.96 o 
  -6   8   8        0.06        1.47      1.90 o 
  -5   8   8        4.92        6.69      2.03 o 
  -4   8   8        0.68       -1.74      1.74 o 
  -3   8   8        5.68        4.51      1.92 o 
  -2   8   8      294.18      272.16      4.94 o 
  -1   8   8      377.80      368.43      6.02 o 
   0   8   8       30.92       23.93      1.97 o 
   1   8   8       11.55       12.78      1.75 o 
   2   8   8      129.22      137.06      4.09 o 
   3   8   8       87.86       81.81      3.42 o 
   4   8   8        0.01       -0.43      1.80 o 
   5   8   8       16.17       15.15      3.22 o 
   6   8   8       44.01       52.24      5.82 o 
   7   8   8        3.76        4.87      3.33 o 
 -11   9   8        1.23        1.43      3.41 o 
 -10   9   8       28.63       25.94      4.28 o 
  -9   9   8       14.34        4.12      2.37 o 
  -8   9   8        3.49        2.15      2.25 o 
  -7   9   8        4.29        4.91      2.13 o 
  -6   9   8        3.84        1.98      1.99 o 
  -5   9   8      119.48      115.90      4.21 o 
  -4   9   8       38.14       43.64      2.93 o 
  -3   9   8        9.72        8.59      2.07 o 
  -2   9   8       36.02       33.03      2.48 o 
  -1   9   8        5.67       11.18      1.69 o 
   0   9   8       33.63       29.22      2.08 o 
   1   9   8        6.23       10.30      1.83 o 
   2   9   8       10.67       16.49      2.12 o 
   3   9   8       15.21       16.35      2.19 o 
   4   9   8       20.92       23.26      2.93 o 
   5   9   8        5.46        4.24      2.82 o 
   6   9   8        1.65        0.78      2.83 o 
   7   9   8        2.97       -0.57      3.17 o 
 -11  10   8        0.05       -0.05      3.43 o 
 -10  10   8       11.20       11.16      3.28 o 
  -9  10   8        1.82       -2.19      2.19 o 
  -8  10   8        1.69        2.62      2.29 o 
  -7  10   8       60.17       73.71      5.49 o 
  -6  10   8       92.99       91.38      3.99 o 
  -5  10   8       69.40       86.08      3.81 o 
  -4  10   8        4.66        3.26      1.89 o 
  -3  10   8        7.33        4.18      1.93 o 
  -2  10   8      180.14      164.02      3.81 o 
  -1  10   8       92.45       92.93      3.03 o 
   0  10   8        0.05       -1.11      1.47 o 
   1  10   8       10.82       10.10      1.86 o 
   2  10   8       31.31       35.54      2.50 o 
   3  10   8       82.54       88.33      4.62 o 
   4  10   8       12.91       20.53      2.68 o 
   5  10   8       46.56       48.30      3.78 o 
   6  10   8        0.47        1.66      2.98 o 
   7  10   8        8.16       17.48      4.74 o 
 -11  11   8       14.24       22.73      4.48 o 
 -10  11   8       11.59       15.80      3.46 o 
  -9  11   8        0.14       -3.91      3.91 o 
  -8  11   8        0.07       -2.30      2.30 o 
  -7  11   8        1.19       -2.19      2.19 o 
  -6  11   8        2.10        1.98      1.96 o 
  -5  11   8       10.26        5.48      2.08 o 
  -4  11   8        0.71        0.00      1.86 o 
  -3  11   8        0.14        0.03      1.62 o 
  -2  11   8       38.38       32.98      2.23 o 
  -1  11   8        7.54        6.75      1.71 o 
   0  11   8        1.09       -0.43      1.57 o 
   1  11   8       43.56       44.41      2.60 o 
   2  11   8       13.32       18.04      2.46 o 
   3  11   8        0.74        0.14      1.96 o 
   4  11   8        4.17        0.29      2.08 o 
   5  11   8        3.33        2.12      2.39 o 
   6  11   8        5.88        7.72      3.29 o 
 -10  12   8        1.00        6.01      4.50 o 
  -9  12   8        4.73        2.52      4.52 o 
  -8  12   8        0.78       -2.52      2.52 o 
  -7  12   8        4.75        2.02      2.53 o 
  -6  12   8        0.03       -1.48      2.13 o 
  -5  12   8       37.93       41.04      3.39 o 
  -4  12   8       10.08        6.33      2.33 o 
  -3  12   8       73.58       67.84      3.20 o 
  -2  12   8       37.13       38.81      2.38 o 
  -1  12   8        2.27        0.91      1.54 o 
   0  12   8        0.13        2.03      1.59 o 
   1  12   8        8.70        7.20      2.06 o 
   2  12   8       27.10       27.59      2.69 o 
   3  12   8       22.29       26.78      2.76 o 
   4  12   8       13.94       10.82      2.44 o 
   5  12   8        7.91        3.07      2.43 o 
   6  12   8        2.22       -1.84      3.28 o 
 -10  13   8       13.44       10.49      3.31 o 
  -9  13   8        6.13        5.48      2.95 o 
  -8  13   8        0.09        0.06      3.22 o 
  -7  13   8        7.39        9.66      2.80 o 
  -6  13   8        1.86       -0.89      2.21 o 
  -5  13   8        3.74        2.86      2.21 o 
  -4  13   8        3.64        0.43      2.16 o 
  -3  13   8       32.49       26.90      2.16 o 
  -2  13   8       54.41       50.26      3.67 o 
  -1  13   8        0.03       -3.32      3.32 o 
   0  13   8       25.45       28.53      2.68 o 
   1  13   8       19.35       15.25      2.39 o 
   2  13   8       14.94       18.65      2.51 o 
   3  13   8        2.58        2.05      2.16 o 
   4  13   8        3.33        1.24      2.19 o 
   5  13   8        1.54       -1.05      2.29 o 
   6  13   8        2.59       -0.93      3.31 o 
 -10  14   8        0.15        1.04      3.02 o 
  -9  14   8        3.35        4.11      3.03 o 
  -8  14   8        6.09       10.93      2.91 o 
  -7  14   8       17.12       20.13      4.98 o 
  -6  14   8        2.16        3.12      2.45 o 
  -5  14   8        0.75        2.01      2.27 o 
  -4  14   8       25.54       32.40      3.17 o 
  -3  14   8        2.74        3.95      1.88 o 
  -2  14   8       21.77       23.77      3.17 o 
  -1  14   8        8.90        2.08      1.86 o 
   0  14   8       46.19       44.30      3.00 o 
   1  14   8       49.57       48.79      3.15 o 
   2  14   8        7.25        8.84      2.25 o 
   3  14   8        0.35       -1.02      2.61 o 
   4  14   8        2.23       -1.71      2.13 o 
   5  14   8        8.49       14.02      2.85 o 
  -9  15   8       16.58       19.38      3.50 o 
  -8  15   8       15.25       14.66      3.17 o 
  -7  15   8       34.66       41.77      3.75 o 
  -6  15   8        4.40        2.54      2.47 o 
  -5  15   8        2.05        3.49      2.40 o 
  -4  15   8        5.00        5.23      3.08 o 
  -3  15   8        0.01        2.83      1.90 o 
  -2  15   8       17.68       22.93      2.48 o 
  -1  15   8       26.36       23.38      2.50 o 
   0  15   8        0.00       -0.63      1.86 o 
   1  15   8       15.12       17.60      2.45 o 
   2  15   8        0.19        1.12      2.07 o 
   3  15   8        3.90        0.91      2.13 o 
   4  15   8        3.51        2.88      2.32 o 
   5  15   8        1.35       -1.37      2.31 o 
  -9  16   8       29.96       35.74      3.92 o 
  -8  16   8        7.00        8.68      2.93 o 
  -7  16   8       14.50       14.16      3.03 o 
  -6  16   8       45.63       57.59      4.01 o 
  -5  16   8       69.62       77.59      5.56 o 
  -4  16   8       15.02       10.84      2.13 o 
  -3  16   8        7.27        7.13      2.09 o 
  -2  16   8        6.64        4.05      2.01 o 
  -1  16   8        0.97       -1.85      1.85 o 
   0  16   8        0.00       -2.14      2.14 o 
   1  16   8        0.03       -1.92      2.68 o 
   2  16   8        0.45       -1.40      1.96 o 
   3  16   8        2.32       -0.07      2.05 o 
   4  16   8       31.61       35.43      3.25 o 
  -8  17   8        0.38        2.89      2.82 o 
  -7  17   8        6.37        6.01      2.88 o 
  -6  17   8        4.62        3.82      2.78 o 
  -5  17   8       21.05       16.98      2.90 o 
  -4  17   8        0.13        2.06      1.92 o 
  -3  17   8      120.18      115.35      4.24 o 
  -2  17   8       34.92       24.32      4.16 o 
  -1  17   8       13.16       13.21      2.36 o 
   0  17   8       48.03       46.15      3.15 o 
   1  17   8        2.43       -1.24      1.88 o 
   2  17   8        0.01       -1.59      2.01 o 
   3  17   8        0.03       -0.81      2.15 o 
   4  17   8        7.14       12.48      2.73 o 
  -7  18   8       12.02       14.10      3.16 o 
  -6  18   8        0.33       -1.04      2.57 o 
  -5  18   8        2.31        1.63      1.93 o 
  -4  18   8        9.76        6.10      2.12 o 
  -3  18   8        2.68        2.47      2.10 o 
  -2  18   8        7.32        7.57      2.23 o 
  -1  18   8        4.01        3.57      2.16 o 
   0  18   8        0.23       -1.93      1.93 o 
   1  18   8        7.10        7.63      2.32 o 
   2  18   8        4.46        8.26      2.45 o 
   3  18   8        2.00       -0.44      2.21 o 
  -7  19   8        5.68        3.75      3.42 o 
  -6  19   8       12.50       15.01      3.04 o 
  -5  19   8        4.63        1.74      2.13 o 
  -4  19   8        4.18        3.98      2.05 o 
  -3  19   8        9.72       10.75      2.25 o 
  -2  19   8       14.05       11.28      2.33 o 
  -1  19   8        5.41        6.36      2.23 o 
   0  19   8        2.79        0.38      2.07 o 
   1  19   8        4.35        8.29      2.47 o 
   2  19   8        2.35        1.84      2.25 o 
  -6  20   8       22.32       26.80      5.91 o 
  -5  20   8        1.08        2.36      2.06 o 
  -4  20   8        0.07       -0.84      1.97 o 
  -3  20   8        3.36        1.56      2.08 o 
  -2  20   8        1.29       -1.46      1.99 o 
  -1  20   8        1.72       -0.46      2.05 o 
   0  20   8        0.90       -2.05      2.05 o 
   1  20   8        3.93        3.25      2.38 o 
  -4  21   8       15.07       12.41      2.43 o 
  -3  21   8        0.02       -1.75      2.69 o 
  -2  21   8       12.16       14.44      2.48 o 
  -1  21   8        6.34        8.76      2.37 o 
   0  21   8        0.86        4.81      4.59 o 
 -11   1   9        5.37        4.59      4.23 o 
 -10   1   9        2.28        2.55      3.79 o 
  -9   1   9        7.09       11.40      3.91 o 
  -8   1   9        0.16       -2.23      2.23 o 
  -7   1   9       37.33       42.70      2.96 o 
  -6   1   9        9.55       11.10      2.14 o 
  -5   1   9        9.58        8.57      1.93 o 
  -4   1   9       55.86       69.34      2.82 o 
  -3   1   9      307.74      306.67      5.55 o 
  -2   1   9        8.92        9.31      1.46 o 
  -1   1   9       20.91       18.39      1.65 o 
   0   1   9        0.67        4.55      1.37 o 
   1   1   9        0.30       -1.27      1.27 o 
   2   1   9       34.10       42.67      2.37 o 
   3   1   9        9.99       10.96      2.41 o 
   4   1   9        0.01        1.17      1.88 o 
   5   1   9        2.96        4.04      2.56 o 
   6   1   9        1.23       -1.96      3.04 o 
 -11   2   9        3.45        8.84      9.97 o 
 -10   2   9       11.62       12.30      4.25 o 
  -9   2   9        1.58        5.77      2.68 o 
  -8   2   9        0.25        0.81      2.39 o 
  -7   2   9       69.38       76.54      4.39 o 
  -6   2   9      108.81       99.08      3.52 o 
  -5   2   9       58.98       53.37      3.00 o 
  -4   2   9      144.77      146.70      4.16 o 
  -3   2   9        7.76       15.97      2.07 o 
  -2   2   9      133.47      135.42      3.15 o 
  -1   2   9       16.07       15.43      1.59 o 
   0   2   9      244.97      237.53      4.25 o 
   1   2   9       96.42       96.27      2.88 o 
   2   2   9        1.88        1.00      1.52 o 
   3   2   9       11.83       10.45      2.10 o 
   4   2   9       16.65       18.55      2.59 o 
   5   2   9        1.02        0.82      2.44 o 
   6   2   9       49.58       48.82      3.97 o 
 -11   3   9        0.04        5.87      4.14 o 
 -10   3   9        9.88       17.56      4.49 o 
  -9   3   9        7.04        7.95      2.81 o 
  -8   3   9        1.68        0.82      2.48 o 
  -7   3   9        9.00        5.50      3.06 o 
  -6   3   9        5.07        6.36      2.16 o 
  -5   3   9       30.22       35.02      3.21 o 
  -4   3   9      131.64      143.88      4.11 o 
  -3   3   9        2.31       -0.09      1.65 o 
  -2   3   9       13.69       11.64      1.58 o 
  -1   3   9        4.74        6.07      1.48 o 
   0   3   9       27.73       25.96      2.71 o 
   1   3   9       19.68       17.68      1.83 o 
   2   3   9        1.16        0.13      1.63 o 
   3   3   9        0.21       -0.30      2.06 o 
   4   3   9       12.68       12.00      2.62 o 
   5   3   9        9.05       13.44      3.34 o 
   6   3   9        1.32       -1.81      2.50 o 
 -11   4   9        0.78       -2.43      3.97 o 
 -10   4   9       16.22       24.92      3.61 o 
  -9   4   9        9.65       10.20      3.03 o 
  -8   4   9        5.41       10.71      2.88 o 
  -7   4   9        0.26       -1.89      1.89 o 
  -6   4   9       39.50       49.54      3.21 o 
  -5   4   9       77.10       77.75      3.72 o 
  -4   4   9       22.44       18.80      2.09 o 
  -3   4   9       77.97       87.49      3.33 o 
  -2   4   9       62.97       63.38      3.30 o 
  -1   4   9      116.92      107.80      3.08 o 
   0   4   9      117.05      121.90      3.35 o 
   1   4   9       13.64       16.26      2.14 o 
   2   4   9        7.37        4.78      1.73 o 
   3   4   9        0.11       -0.79      1.67 o 
   4   4   9       37.31       46.81      3.53 o 
   5   4   9        2.02        5.91      2.95 o 
   6   4   9        9.71       13.57      4.20 o 
 -11   5   9        6.65        4.64      4.40 o 
 -10   5   9        0.11        0.97      4.27 o 
  -9   5   9        1.35        1.70      2.76 o 
  -8   5   9       37.77       30.56      6.02 o 
  -7   5   9        0.34        1.31      2.00 o 
  -6   5   9       27.28       26.77      2.73 o 
  -5   5   9        7.22        8.28      2.19 o 
  -4   5   9        0.67       -0.21      1.84 o 
  -3   5   9      108.26      108.37      4.21 o 
  -2   5   9       93.95       98.74      2.96 o 
  -1   5   9        0.09       -1.28      1.28 o 
   0   5   9        0.28        2.19      1.59 o 
   1   5   9       18.42       12.34      1.89 o 
   2   5   9       42.03       47.57      2.69 o 
   3   5   9        3.01        3.41      1.90 o 
   4   5   9        0.00        3.07      2.35 o 
   5   5   9       74.48       78.17      4.74 o 
   6   5   9       32.76       48.35      6.10 o 
 -11   6   9        0.16       -1.72      2.95 o 
 -10   6   9        2.04        6.36      3.12 o 
  -9   6   9        0.39       -2.07      2.88 o 
  -8   6   9        6.68        7.49      2.45 o 
  -7   6   9        0.08       -1.90      1.90 o 
  -6   6   9        5.25        5.76      2.19 o 
  -5   6   9        8.55        4.40      2.09 o 
  -4   6   9        0.22        0.31      1.90 o 
  -3   6   9       11.17       13.21      2.78 o 
  -2   6   9       31.57       33.10      2.77 o 
  -1   6   9        0.08       -0.12      1.97 o 
   0   6   9        4.43        1.10      1.59 o 
   1   6   9        0.27       -1.46      1.46 o 
   2   6   9        0.68        1.47      1.97 o 
   3   6   9       28.37       39.97      2.88 o 
   4   6   9        0.06       -0.64      1.95 o 
   5   6   9        0.00        1.70      2.61 o 
   6   6   9       12.41        4.75      3.40 o 
 -11   7   9       12.55       21.60      4.06 o 
 -10   7   9       29.46       38.37      4.19 o 
  -9   7   9        1.89        3.36      3.47 o 
  -8   7   9        1.38        2.25      2.91 o 
  -7   7   9       31.15       32.00      3.05 o 
  -6   7   9       42.09       42.70      3.15 o 
  -5   7   9        7.28        7.54      2.20 o 
  -4   7   9        4.72        3.06      2.05 o 
  -3   7   9       44.14       41.68      3.04 o 
  -2   7   9       23.73       31.02      2.19 o 
  -1   7   9      191.99      196.79      4.56 o 
   0   7   9      103.81      103.73      3.47 o 
   1   7   9        0.10       -1.63      1.63 o 
   2   7   9       12.19       15.31      2.23 o 
   3   7   9        0.47       -0.80      1.85 o 
   4   7   9        3.79        4.42      2.18 o 
   5   7   9        1.14        5.64      3.22 o 
   6   7   9       14.41       24.62      6.43 o 
 -11   8   9       13.12       19.33      4.53 o 
 -10   8   9        0.69        1.58      3.10 o 
  -9   8   9       48.17       48.29      4.34 o 
  -8   8   9       12.17       13.34      2.67 o 
  -7   8   9        0.05        0.22      2.07 o 
  -6   8   9       13.34       13.39      2.43 o 
  -5   8   9        7.66        6.83      2.18 o 
  -4   8   9       23.87       23.93      3.33 o 
  -3   8   9       20.82       17.92      2.07 o 
  -2   8   9       15.99       10.00      1.75 o 
  -1   8   9       30.21       35.36      2.29 o 
   0   8   9        3.25        2.63      1.79 o 
   1   8   9       13.80       13.90      2.11 o 
   2   8   9       27.57       26.34      2.53 o 
   3   8   9       55.49       53.43      3.22 o 
   4   8   9       14.49       13.49      2.75 o 
   5   8   9       21.16       20.79      3.76 o 
   6   8   9       10.54       21.02      4.10 o 
 -10   9   9        1.55        1.50      6.17 o 
  -9   9   9        0.24        1.62      2.51 o 
  -8   9   9        0.76       -2.25      2.25 o 
  -7   9   9        1.47        1.94      2.83 o 
  -6   9   9        3.59        1.99      2.25 o 
  -5   9   9       33.97       39.21      3.10 o 
  -4   9   9       37.28       34.27      2.95 o 
  -3   9   9        4.46        6.99      1.61 o 
  -2   9   9        2.70        1.72      1.51 o 
  -1   9   9        0.61        2.22      1.72 o 
   0   9   9       11.32        9.76      1.97 o 
   1   9   9        0.12       -0.80      1.77 o 
   2   9   9       94.74      114.38      4.13 o 
   3   9   9        2.48        2.12      2.30 o 
   4   9   9       26.81       23.63      3.10 o 
   5   9   9       14.19       17.10      3.73 o 
 -10  10   9        1.60       -3.28      4.73 o 
  -9  10   9        5.06        1.47      2.86 o 
  -8  10   9        1.66       -2.45      2.45 o 
  -7  10   9       34.85       26.95      4.19 o 
  -6  10   9        2.08        1.41      2.47 o 
  -5  10   9        1.52        0.04      2.44 o 
  -4  10   9        4.97        5.56      2.42 o 
  -3  10   9       12.03        7.37      1.82 o 
  -2  10   9       27.63       26.38      2.29 o 
  -1  10   9       26.74       27.35      2.45 o 
   0  10   9       21.61       17.83      2.17 o 
   1  10   9        5.10       -0.56      1.73 o 
   2  10   9        0.95        0.85      2.34 o 
   3  10   9       16.73       18.55      2.79 o 
   4  10   9        3.10        0.81      2.46 o 
   5  10   9       17.31       17.81      3.73 o 
 -10  11   9        0.35       -1.79      3.60 o 
  -9  11   9        0.63       -2.73      2.73 o 
  -8  11   9       22.14       23.90      4.10 o 
  -7  11   9        2.60        2.83      2.59 o 
  -6  11   9       12.86       13.29      2.92 o 
  -5  11   9        0.04       -0.07      2.74 o 
  -4  11   9        2.42        3.32      2.41 o 
  -3  11   9        2.88        0.59      1.58 o 
  -2  11   9       42.87       45.44      2.71 o 
  -1  11   9       24.28       18.76      2.18 o 
   0  11   9        0.03        0.70      1.71 o 
   1  11   9        2.32        0.07      2.27 o 
   2  11   9        0.05        1.33      2.12 o 
   3  11   9        2.20        0.23      2.26 o 
   4  11   9       23.25       28.91      5.94 o 
   5  11   9        0.00       -2.00      3.12 o 
  -9  12   9       19.07       11.91      3.27 o 
  -8  12   9       30.74       36.98      3.88 o 
  -7  12   9        3.02        0.21      3.64 o 
  -6  12   9        1.12       -1.55      2.37 o 
  -5  12   9       20.34       14.78      2.91 o 
  -4  12   9        1.34        2.13      2.37 o 
  -3  12   9        3.61        4.96      1.78 o 
  -2  12   9        1.44       -0.72      1.66 o 
  -1  12   9       11.21       13.66      2.35 o 
   0  12   9       55.49       50.63      3.93 o 
   1  12   9        0.02       -0.46      2.06 o 
   2  12   9       22.97       25.17      3.16 o 
   3  12   9        2.41        0.28      2.34 o 
   4  12   9        0.04       -2.24      2.33 o 
  -9  13   9        3.90       -1.16      2.89 o 
  -8  13   9        1.95       -0.23      2.75 o 
  -7  13   9        6.84       11.99      3.02 o 
  -6  13   9        2.98        8.37      3.66 o 
  -5  13   9        1.50        0.53      2.43 o 
  -4  13   9        0.22       -1.76      1.76 o 
  -3  13   9        0.09       -1.30      1.87 o 
  -2  13   9        6.99        4.31      2.18 o 
  -1  13   9        5.08        9.50      2.33 o 
   0  13   9        0.69       -1.33      1.97 o 
   1  13   9       10.06        6.59      2.37 o 
   2  13   9       20.80       24.84      2.96 o 
   3  13   9       24.32       28.59      3.19 o 
   4  13   9       25.35       27.80      3.34 o 
  -9  14   9        0.10       -2.72      3.42 o 
  -8  14   9        6.77        9.82      3.17 o 
  -7  14   9       12.01        6.99      3.05 o 
  -6  14   9       29.96       30.12      3.59 o 
  -5  14   9        9.96       12.56      2.97 o 
  -4  14   9        0.26       -0.96      2.49 o 
  -3  14   9        0.10       -0.92      1.93 o 
  -2  14   9       11.95       10.10      2.30 o 
  -1  14   9        0.91        0.24      2.02 o 
   0  14   9        0.38       -1.37      2.04 o 
   1  14   9        2.63        2.47      2.18 o 
   2  14   9       39.06       38.25      4.93 o 
   3  14   9        8.92       13.07      2.93 o 
   4  14   9        4.47        3.07      3.58 o 
  -8  15   9        0.28        2.57      2.89 o 
  -7  15   9        0.01       -1.92      2.69 o 
  -6  15   9        1.54        2.29      3.11 o 
  -5  15   9        4.91        6.62      2.76 o 
  -4  15   9       11.35       11.14      2.62 o 
  -3  15   9       55.30       70.90      3.73 o 
  -2  15   9        9.98        3.81      2.29 o 
  -1  15   9       33.75       26.39      3.19 o 
   0  15   9       18.05       17.30      2.63 o 
   1  15   9        0.06       -2.23      2.23 o 
   2  15   9        0.76       -0.27      2.22 o 
   3  15   9        2.41        0.48      2.37 o 
  -7  16   9        4.05        3.03      2.90 o 
  -6  16   9        7.53        7.62      2.94 o 
  -5  16   9        3.67        5.23      2.19 o 
  -4  16   9       18.07       14.58      2.52 o 
  -3  16   9        0.07       -0.77      2.09 o 
  -2  16   9        4.44        1.83      2.15 o 
  -1  16   9        4.88        5.78      2.47 o 
   0  16   9       18.00       17.78      2.77 o 
   1  16   9        1.45       -1.56      2.38 o 
   2  16   9        0.46       -2.25      2.25 o 
  -7  17   9        0.00       -1.28      3.20 o 
  -6  17   9        1.41        1.85      2.80 o 
  -5  17   9        0.39        2.44      2.17 o 
  -4  17   9       24.65       31.29      2.96 o 
  -3  17   9       37.60       35.69      4.34 o 
  -2  17   9        6.73       11.58      2.48 o 
  -1  17   9        1.12       -1.95      2.16 o 
   0  17   9        0.38       -2.10      2.10 o 
   1  17   9        2.88       -1.68      2.17 o 
   2  17   9       34.63       45.71      4.99 o 
  -6  18   9        3.95        5.76      3.47 o 
  -5  18   9       11.70       13.41      2.53 o 
  -4  18   9       55.22       64.67      3.69 o 
  -3  18   9        9.56        7.18      2.38 o 
  -2  18   9        0.05       -1.51      2.17 o 
  -1  18   9        0.24       -0.98      2.16 o 
   0  18   9        1.00        0.72      2.28 o 
   1  18   9        1.28        0.71      3.26 o 
  -4  19   9        3.37        7.65      3.26 o 
  -3  19   9        7.04        3.48      2.37 o 
  -2  19   9        1.29       -2.10      2.20 o 
  -1  19   9        1.20       -2.05      2.17 o 
 -10   0  10        4.47        2.82      5.69 o 
  -9   0  10        1.56       -0.90      5.17 o 
  -8   0  10       29.08       29.38      7.01 o 
  -7   0  10       46.88       64.35      8.41 o 
  -6   0  10      105.24      109.02      7.25 o 
  -5   0  10       33.15       44.30      6.27 o 
  -4   0  10       94.52      107.18      7.04 o 
  -3   0  10       17.89       19.23      2.88 o 
  -2   0  10       17.76       20.70      3.89 o 
  -1   0  10       72.41       54.37      3.94 o 
   0   0  10       53.74       60.39      6.81 o 
   1   0  10       17.19       15.89      2.96 o 
   2   0  10       10.37        6.08      4.90 o 
   3   0  10        2.68        2.46      3.59 o 
   4   0  10        3.75       11.34      4.89 o 
   5   0  10       74.67       90.84      9.51 o 
 -10   1  10        6.40        5.43      6.45 o 
  -9   1  10       31.58       38.06      5.53 o 
  -8   1  10        4.28        3.14      3.84 o 
  -7   1  10       20.28       23.27      4.58 o 
  -6   1  10      152.42      149.84      5.97 o 
  -5   1  10       17.13       23.44      2.78 o 
  -4   1  10      173.15      165.53      5.22 o 
  -3   1  10       66.97       70.09      2.92 o 
  -2   1  10        0.80        0.08      1.48 o 
  -1   1  10        7.87       10.58      1.77 o 
   0   1  10       36.83       49.44      2.55 o 
   1   1  10        4.22        5.25      1.71 o 
   2   1  10        9.45        5.30      2.16 o 
   3   1  10       43.05       49.23      3.72 o 
   4   1  10       47.53       55.59      4.65 o 
   5   1  10        0.08        4.64      3.93 o 
 -10   2  10       11.79       12.83      4.80 o 
  -9   2  10        1.66       10.61      4.52 o 
  -8   2  10       50.17       56.98      4.46 o 
  -7   2  10        1.81        2.91      2.73 o 
  -6   2  10        1.41       -0.40      2.51 o 
  -5   2  10       19.21       13.45      3.02 o 
  -4   2  10       16.83       20.62      3.22 o 
  -3   2  10       21.23       17.77      2.09 o 
  -2   2  10        3.06        2.71      1.55 o 
  -1   2  10        0.01        1.59      1.52 o 
   0   2  10       12.87       12.50      1.85 o 
   1   2  10        6.35        5.76      1.71 o 
   2   2  10        8.91        6.80      2.64 o 
   3   2  10        1.36        3.70      3.50 o 
   4   2  10       10.62       18.17      3.17 o 
   5   2  10        2.15       -1.26      3.84 o 
 -10   3  10        0.35        5.56      4.40 o 
  -9   3  10       61.54       69.95      7.05 o 
  -8   3  10       31.25       33.96      3.83 o 
  -7   3  10        2.90        1.76      2.66 o 
  -6   3  10        0.66       -0.09      2.40 o 
  -5   3  10       41.72       43.86      3.83 o 
  -4   3  10        8.20       10.62      2.48 o 
  -3   3  10       15.91       11.70      1.71 o 
  -2   3  10       56.30       52.61      2.51 o 
  -1   3  10      178.04      188.41      4.20 o 
   0   3  10        0.45       -1.57      1.57 o 
   1   3  10       22.59       22.81      2.34 o 
   2   3  10        6.39        3.71      1.97 o 
   3   3  10        0.20       -1.28      2.40 o 
   4   3  10        8.43        6.55      2.87 o 
   5   3  10        0.62        0.01      2.81 o 
 -10   4  10        0.81        1.93      4.33 o 
  -9   4  10        0.25        5.88      3.10 o 
  -8   4  10       16.44       25.49      3.64 o 
  -7   4  10       29.47       33.27      3.74 o 
  -6   4  10       32.25       43.06      3.91 o 
  -5   4  10       24.05       19.02      2.78 o 
  -4   4  10        3.07        4.37      2.35 o 
  -3   4  10       80.81       90.45      4.34 o 
  -2   4  10       11.74        7.74      1.87 o 
  -1   4  10        1.52        4.36      1.64 o 
   0   4  10        5.58        7.47      1.76 o 
   1   4  10        5.43        3.45      1.82 o 
   2   4  10        5.09        1.57      2.02 o 
   3   4  10        5.16        3.17      2.60 o 
   4   4  10        2.78        5.78      2.83 o 
   5   4  10       32.23       34.12      4.41 o 
 -10   5  10       32.57       39.27      5.74 o 
  -9   5  10        0.02       -1.81      2.91 o 
  -8   5  10       13.42       17.79      3.51 o 
  -7   5  10       59.91       59.84      4.99 o 
  -6   5  10       31.07       31.66      3.21 o 
  -5   5  10        2.27        5.30      3.20 o 
  -4   5  10        0.63       -2.00      2.10 o 
  -3   5  10        0.02        1.79      1.67 o 
  -2   5  10       11.92        9.17      1.89 o 
  -1   5  10       50.34       51.05      2.79 o 
   0   5  10        5.54        2.91      1.83 o 
   1   5  10       15.79       11.55      2.15 o 
   2   5  10        3.27        2.85      2.13 o 
   3   5  10       14.73       16.66      2.60 o 
   4   5  10       42.56       40.33      6.14 o 
 -10   6  10        0.07        6.61      3.29 o 
  -9   6  10        8.45       15.51      3.61 o 
  -8   6  10       39.84       48.54      4.25 o 
  -7   6  10       19.37       14.75      3.25 o 
  -6   6  10        2.07       -0.89      2.20 o 
  -5   6  10        0.91        0.89      2.18 o 
  -4   6  10       14.81       13.94      2.56 o 
  -3   6  10       30.19       31.19      2.36 o 
  -2   6  10        0.84        0.90      1.66 o 
  -1   6  10       62.69       61.68      3.00 o 
   0   6  10       71.63       64.77      3.11 o 
   1   6  10        8.12        6.94      2.12 o 
   2   6  10        5.43        5.30      2.17 o 
   3   6  10       25.65       32.72      3.00 o 
   4   6  10        0.53        1.29      2.65 o 
 -10   7  10       15.04       15.11      5.71 o 
  -9   7  10       42.37       49.02      4.53 o 
  -8   7  10       39.03       46.57      4.29 o 
  -7   7  10        0.35        1.21      2.47 o 
  -6   7  10        9.23       12.49      2.69 o 
  -5   7  10       12.87        6.78      2.41 o 
  -4   7  10        4.49        4.55      2.38 o 
  -3   7  10        0.05       -1.32      1.59 o 
  -2   7  10       12.28       14.73      2.03 o 
  -1   7  10        9.34       11.59      2.22 o 
   0   7  10       29.94       31.10      2.71 o 
   1   7  10       17.30       17.89      2.53 o 
   2   7  10        0.04        2.07      2.08 o 
   3   7  10       19.21       23.76      3.03 o 
   4   7  10       17.29       16.41      5.29 o 
  -9   8  10        0.28       -3.28      3.28 o 
  -8   8  10        1.98        1.71      2.81 o 
  -7   8  10        0.58       -0.97      2.44 o 
  -6   8  10       25.07       20.84      3.04 o 
  -5   8  10       16.81       15.47      2.67 o 
  -4   8  10       14.91       22.86      2.87 o 
  -3   8  10       12.25       10.41      1.97 o 
  -2   8  10       26.02       27.15      3.12 o 
  -1   8  10       12.46       12.27      2.25 o 
   0   8  10        3.10        0.70      1.95 o 
   1   8  10        1.81       -1.36      2.19 o 
   2   8  10       17.89       17.26      2.60 o 
   3   8  10       11.33       15.06      2.93 o 
   4   8  10        0.08       -2.49      2.49 o 
  -9   9  10        3.35       -0.69      3.49 o 
  -8   9  10        0.01        0.83      3.17 o 
  -7   9  10        1.45       -2.70      2.70 o 
  -6   9  10        0.74       -1.33      2.76 o 
  -5   9  10        5.21        4.08      3.45 o 
  -4   9  10       70.95       76.96      5.13 o 
  -3   9  10       89.80       93.12      3.71 o 
  -2   9  10       47.38       48.43      3.05 o 
  -1   9  10       22.24       25.86      2.59 o 
   0   9  10        3.49        1.64      1.97 o 
   1   9  10        8.35        3.11      2.19 o 
   2   9  10        3.76        7.41      2.66 o 
   3   9  10        8.21        9.91      2.83 o 
   4   9  10        0.39       -1.69      2.74 o 
  -9  10  10       11.62        6.91      3.93 o 
  -8  10  10       12.89        7.34      6.93 o 
  -7  10  10        0.28       -2.52      2.59 o 
  -6  10  10        0.51       -2.43      2.43 o 
  -5  10  10        3.27       -0.60      2.54 o 
  -4  10  10        0.36       -1.64      2.03 o 
  -3  10  10        5.05        5.58      2.01 o 
  -2  10  10       20.69       25.69      2.61 o 
  -1  10  10       17.91       21.69      2.54 o 
   0  10  10        8.24        9.15      2.28 o 
   1  10  10        0.50       -2.17      2.17 o 
   2  10  10        8.19       16.32      4.12 o 
   3  10  10        1.18       -1.27      2.43 o 
  -8  11  10        9.81       11.28      3.41 o 
  -7  11  10       18.94       16.55      4.16 o 
  -6  11  10        3.98       -1.97      2.63 o 
  -5  11  10        1.39       -0.37      2.59 o 
  -4  11  10        0.90       -0.95      1.91 o 
  -3  11  10       14.52       17.31      2.35 o 
  -2  11  10        6.84       15.69      2.85 o 
  -1  11  10      135.52      141.98      5.20 o 
   0  11  10       87.63      100.80      4.73 o 
   1  11  10       10.72        6.52      2.82 o 
   2  11  10       11.08       10.14      2.79 o 
   3  11  10        9.38       11.44      2.86 o 
  -8  12  10        7.11       11.61      4.19 o 
  -7  12  10        2.66        3.55      3.07 o 
  -6  12  10        0.04       -2.49      2.63 o 
  -5  12  10        7.28        6.88      2.92 o 
  -4  12  10       13.96       13.80      2.20 o 
  -3  12  10        5.04        6.63      2.44 o 
  -2  12  10        0.14       -0.85      2.14 o 
  -1  12  10       20.54       20.54      2.84 o 
   0  12  10        2.06       -0.15      2.28 o 
   1  12  10        0.04       -0.69      2.32 o 
   2  12  10        2.75        3.11      2.57 o 
  -7  13  10        1.20       -2.72      2.78 o 
  -6  13  10        0.47       -1.26      2.75 o 
  -5  13  10        9.35        9.42      3.18 o 
  -4  13  10       24.05       17.72      2.70 o 
  -3  13  10       25.20       32.30      3.15 o 
  -2  13  10        2.99        2.28      2.25 o 
  -1  13  10        5.11        6.24      2.44 o 
   0  13  10        8.63       11.06      2.70 o 
   1  13  10        5.12        4.98      2.61 o 
   2  13  10        2.91       -1.42      2.39 o 
  -7  14  10        0.00       -0.68      2.79 o 
  -6  14  10        0.56        0.08      2.94 o 
  -5  14  10        0.34        0.83      2.21 o 
  -4  14  10        8.69        7.81      2.46 o 
  -3  14  10       43.22       56.35      3.69 o 
  -2  14  10       27.12       24.48      3.04 o 
  -1  14  10        1.43        0.24      2.54 o 
   0  14  10        5.43        2.36      2.43 o 
   1  14  10        2.09        3.92      2.50 o 
  -6  15  10        0.09        1.05      3.09 o 
  -5  15  10        0.57        0.31      2.21 o 
  -4  15  10        0.26        2.78      2.37 o 
  -3  15  10        0.02        3.49      2.40 o 
  -2  15  10        3.04        1.75      2.38 o 
  -1  15  10        4.48       -0.55      2.25 o 
   0  15  10       53.30       67.29      4.11 o 
  -5  16  10        2.53        3.41      3.57 o 
  -4  16  10        1.51        5.76      2.45 o 
  -3  16  10        0.34        0.88      2.37 o 
  -2  16  10        7.80        6.56      2.49 o 
  -1  16  10        7.44        6.01      2.55 o 
  -9   1  11       12.55       19.53      5.26 o 
  -8   1  11        0.55        5.91      4.52 o 
  -7   1  11       31.26       29.63      5.63 o 
  -6   1  11        1.11       -4.61      4.61 o 
  -5   1  11        2.29        2.57      2.88 o 
  -4   1  11        8.59       10.00      3.47 o 
  -3   1  11       13.12       13.82      2.13 o 
  -2   1  11       27.05       26.23      2.40 o 
  -1   1  11       17.79       17.89      2.31 o 
   0   1  11       19.90       17.05      2.30 o 
   1   1  11      103.00      118.10      4.57 o 
   2   1  11       24.44       38.75      3.74 o 
   3   1  11        1.96        1.82      3.13 o 
  -9   2  11       32.19       32.45      5.85 o 
  -8   2  11      109.76      134.41      8.58 o 
  -7   2  11       15.72       16.06      4.93 o 
  -6   2  11        2.51        0.13      7.32 o 
  -5   2  11       17.55       14.68      3.28 o 
  -4   2  11       47.16       45.13      3.07 o 
  -3   2  11        3.73        0.62      2.01 o 
  -2   2  11        9.22        5.71      2.85 o 
  -1   2  11        5.87        5.42      2.28 o 
   0   2  11       24.55       29.99      2.59 o 
   1   2  11       15.16       12.90      2.52 o 
   2   2  11       33.08       37.83      3.61 o 
   3   2  11        0.18       -0.22      3.50 o 
  -9   3  11        0.88       -1.66      4.15 o 
  -8   3  11        1.76        5.10      4.57 o 
  -7   3  11        0.06       -0.58      2.99 o 
  -6   3  11        0.09       -0.05      2.95 o 
  -5   3  11       15.87       17.38      3.51 o 
  -4   3  11        0.52        1.01      1.98 o 
  -3   3  11       15.94       18.24      2.46 o 
  -2   3  11       11.41       12.14      2.35 o 
  -1   3  11        1.06       -0.07      2.30 o 
   0   3  11        9.75       12.05      2.47 o 
   1   3  11       17.67       22.20      3.04 o 
   2   3  11       43.18       52.19      3.96 o 
   3   3  11       23.75       27.58      4.00 o 
  -9   4  11        0.08       -4.08      4.08 o 
  -8   4  11        4.04        5.58      9.15 o 
  -7   4  11       24.68       29.57      4.00 o 
  -6   4  11       25.62       22.36      3.82 o 
  -5   4  11        1.23        0.39      4.26 o 
  -4   4  11       13.90       23.50      2.65 o 
  -3   4  11        6.34        6.93      2.11 o 
  -2   4  11       34.54       40.56      3.03 o 
  -1   4  11        3.69        0.43      1.93 o 
   0   4  11       15.34       14.52      2.33 o 
   1   4  11       12.66       14.35      2.61 o 
   2   4  11        2.08        2.70      2.60 o 
   3   4  11        1.71       -2.96      3.74 o 
  -9   5  11        0.40       -3.48      6.11 o 
  -8   5  11        9.84        5.77      5.68 o 
  -7   5  11       28.90       33.03      4.19 o 
  -6   5  11       11.15       11.40      3.38 o 
  -5   5  11        0.87        4.43      2.99 o 
  -4   5  11        4.63        3.83      2.06 o 
  -3   5  11        6.96        4.11      1.93 o 
  -2   5  11        6.40        7.97      2.10 o 
  -1   5  11        0.04       -0.76      1.85 o 
   0   5  11        9.50       11.36      2.90 o 
   1   5  11       18.88       24.93      2.89 o 
   2   5  11       21.66       26.36      3.07 o 
  -8   6  11        4.12        4.27      3.41 o 
  -7   6  11        1.41       -1.39      2.99 o 
  -6   6  11        0.37       -1.20      2.96 o 
  -5   6  11        8.73        8.87      3.34 o 
  -4   6  11        6.46        8.82      2.22 o 
  -3   6  11        0.92        2.32      1.93 o 
  -2   6  11       12.20       11.20      2.38 o 
  -1   6  11       14.29       14.18      2.56 o 
   0   6  11       12.91        8.93      2.74 o 
   1   6  11        4.49        4.86      2.30 o 
   2   6  11        0.44        1.92      2.45 o 
  -8   7  11        5.56        8.29      3.48 o 
  -7   7  11       12.39       13.50      5.28 o 
  -6   7  11       15.22       20.42      6.03 o 
  -5   7  11       14.83       16.41      3.77 o 
  -4   7  11       18.72       15.89      2.48 o 
  -3   7  11        8.92        8.13      2.30 o 
  -2   7  11        0.31       -0.62      2.03 o 
  -1   7  11       20.67       17.88      3.26 o 
   0   7  11        0.71       -0.35      2.51 o 
   1   7  11       14.22       17.11      2.75 o 
   2   7  11       21.56       17.11      2.86 o 
  -8   8  11       15.16       17.95      5.91 o 
  -7   8  11        2.79       -0.53      3.47 o 
  -6   8  11        5.84        9.03      3.77 o 
  -5   8  11        0.01       -1.08      2.65 o 
  -4   8  11        0.13       -0.63      1.97 o 
  -3   8  11        0.95        0.85      2.04 o 
  -2   8  11        0.76        1.85      2.10 o 
  -1   8  11        6.92        3.96      2.28 o 
   0   8  11        0.26        0.43      2.16 o 
   1   8  11        3.44        6.60      2.42 o 
   2   8  11        1.86        0.38      3.70 o 
  -7   9  11        7.32        5.25      3.86 o 
  -6   9  11        2.89        5.53      3.65 o 
  -5   9  11        3.88        1.32      2.90 o 
  -4   9  11        3.87        1.94      2.25 o 
  -3   9  11       35.24       36.48      2.98 o 
  -2   9  11       60.73       64.28      3.59 o 
  -1   9  11       17.91       11.74      2.51 o 
   0   9  11        2.62        1.12      2.51 o 
   1   9  11       25.91       40.41      3.71 o 
  -7  10  11        0.25       -3.37      3.37 o 
  -6  10  11       37.43       42.38      5.83 o 
  -5  10  11       19.93       30.76      4.21 o 
  -4  10  11        9.88        6.14      2.48 o 
  -3  10  11        0.11        1.50      2.10 o 
  -2  10  11       19.09       23.08      2.83 o 
  -1  10  11        5.41        3.16      2.50 o 
   0  10  11        0.13       -2.25      2.49 o 
   1  10  11       39.27       40.22      5.29 o 
  -6  11  11        0.29       -2.79      2.79 o 
  -5  11  11        1.79        1.56      2.16 o 
  -4  11  11        0.02       -0.82      2.05 o 
  -3  11  11        3.53        3.04      2.42 o 
  -2  11  11        0.05       -1.13      2.35 o 
  -1  11  11        2.02        0.66      2.52 o 
   0  11  11        1.16        1.23      3.49 o 
  -5  12  11        5.69        5.77      2.56 o 
  -4  12  11        3.39       -0.05      2.36 o 
  -3  12  11       14.40       13.10      2.98 o 
  -2  12  11        2.92        3.11      2.50 o 
  -1  12  11        4.00        3.40      2.55 o 
  -4  13  11        0.91       -2.07      3.76 o 
  -3  13  11        8.76       11.49      3.37 o 
  -2  13  11        2.66        4.55      3.57 o 
  -6   0  12        6.84        3.60      6.69 o 
  -5   0  12        2.93        2.76      6.09 o 
  -4   0  12        0.49       -0.99      3.48 o 
  -3   0  12        1.24        3.03      3.73 o 
  -2   0  12        2.30        1.88      3.59 o 
  -1   0  12       12.21       12.34      8.61 o 
   0   0  12       17.25       22.44      7.98 o 
  -7   1  12        2.26       -4.31      4.31 o 
  -6   1  12        7.31       -0.65      4.33 o 
  -5   1  12        8.65        2.25      4.46 o 
  -4   1  12       16.69       10.81      2.90 o 
  -3   1  12        5.51        3.16      2.61 o 
  -2   1  12       20.37       25.08      2.95 o 
  -1   1  12        0.37       -2.19      2.19 o 
   0   1  12        1.05        1.70      2.40 o 
  -6   2  12       10.87       13.48      5.14 o 
  -5   2  12       36.43       34.74      4.36 o 
  -4   2  12        5.59        3.64      2.37 o 
  -3   2  12        5.62        6.06      2.43 o 
  -2   2  12        6.83        5.39      2.42 o 
  -1   2  12        0.48        0.03      2.28 o 
   0   2  12       23.45       17.34      3.08 o 
  -6   3  12       10.72        3.79      4.74 o 
  -5   3  12        0.38        0.13      2.28 o 
  -4   3  12        0.48       -1.34      2.25 o 
  -3   3  12        0.20       -2.12      2.12 o 
  -2   3  12        1.66        0.31      2.30 o 
  -1   3  12       12.41        9.36      3.25 o 
   0   3  12       40.14       29.84      7.93 o 
  -6   4  12        3.53       -1.22      3.28 o 
  -5   4  12        2.71        0.13      2.28 o 
  -4   4  12        7.00        6.55      2.44 o 
  -3   4  12       18.80       17.14      2.74 o 
  -2   4  12        7.78        7.28      2.73 o 
  -1   4  12       13.63       16.96      3.15 o 
  -6   5  12        0.92       -3.54      5.87 o 
  -5   5  12        0.76       -0.98      2.24 o 
  -4   5  12        0.42        2.30      2.55 o 
  -3   5  12        0.72       -2.39      2.39 o 
  -2   5  12        4.09        4.26      3.13 o 
  -1   5  12       19.51       19.13      3.17 o 
  -5   6  12       39.88       52.76      7.21 o 
  -4   6  12       65.59       72.32      5.82 o 
  -3   6  12       19.73       16.16      3.04 o 
  -2   6  12        0.09       -2.38      2.38 o 
  -4   7  12        0.97        1.42      3.06 o 
  -3   7  12        0.87        1.31      2.47 o 
  -2   7  12        7.61       -5.61      5.61 o 
                                                 
